# Supplementary material for: Chicken hepatic response to chronic heat stress using integrated transcriptome and metabolome analysis
Source: PLoS One. 2017 Jul 31;12(7):e0181900. doi: 10.1371/journal.pone.0181900 (PMC5536301; doi:10.1371/journal.pone.0181900)
Supplement: S1 Table — This list only includes significant ontological terms. (XLSX) [file pone.0181900.s001.xlsx]

## Sheet: F13LiverD28AmiGO_HS.txt (2)
Gene Ontology (Go) Term	Number of genes associated with GO term	P-value
Unclassified (UNCLASSIFIED)	63	0
DNA metabolic process (GO:0006259)	58	3.43e-23
cell cycle (GO:0007049)	66	1.23e-22
cell cycle process (GO:0022402)	59	8.86e-20
DNA replication (GO:0006260)	31	1.98e-18
mitotic cell cycle process (GO:1903047)	42	1.08e-15
DNA-dependent DNA replication (GO:0006261)	23	1.12e-15
mitotic cell cycle (GO:0000278)	43	1.23e-15
chromosome organization (GO:0051276)	51	2.12e-13
DNA repair (GO:0006281)	33	2.62e-11
organic cyclic compound metabolic process (GO:1901360)	107	6.06e-11
chromosome segregation (GO:0007059)	25	9.9e-11
heterocycle metabolic process (GO:0046483)	102	1.3e-10
cellular aromatic compound metabolic process (GO:0006725)	102	2.13e-10
nuclear division (GO:0000280)	29	3.11e-10
nucleic acid metabolic process (GO:0090304)	87	4.6e-10
nucleobase-containing compound metabolic process (GO:0006139)	97	1.18e-09
organelle fission (GO:0048285)	29	1.32e-09
cellular nitrogen compound metabolic process (GO:0034641)	109	6.26e-09
cellular response to DNA damage stimulus (GO:0006974)	38	8.86e-09
DNA conformation change (GO:0071103)	21	9.81e-09
mitotic nuclear division (GO:0007067)	23	1.36e-08
DNA replication initiation (GO:0006270)	11	1.67e-08
nitrogen compound metabolic process (GO:0006807)	114	1.77e-08
organelle organization (GO:0006996)	89	1.18e-07
cellular metabolic process (GO:0044237)	169	1.32e-06
nuclear chromosome segregation (GO:0098813)	17	3.18e-06
regulation of DNA metabolic process (GO:0051052)	23	3.82e-06
cellular biosynthetic process (GO:0044249)	87	5.66e-06
cell division (GO:0051301)	21	5.79e-06
double-strand break repair (GO:0006302)	17	9.6e-06
organic substance biosynthetic process (GO:1901576)	88	9.77e-06
DNA duplex unwinding (GO:0032508)	11	1.35e-05
regulation of cell cycle (GO:0051726)	39	2.49e-05
DNA geometric change (GO:0032392)	11	3.73e-05
biosynthetic process (GO:0009058)	88	4.32e-05
cellular macromolecule metabolic process (GO:0044260)	133	5.04e-05
primary metabolic process (GO:0044238)	168	7.64e-05
metabolic process (GO:0008152)	197	8.28e-05
cell cycle checkpoint (GO:0000075)	16	0.000109
cellular component organization or biogenesis (GO:0071840)	118	0.000121
DNA recombination (GO:0006310)	16	0.000138
cellular process (GO:0009987)	261	0.000151
organic substance metabolic process (GO:0071704)	172	0.000184
regulation of mitotic cell cycle (GO:0007346)	25	0.000188
cellular response to stress (GO:0033554)	49	0.000205
cellular macromolecule biosynthetic process (GO:0034645)	66	0.000227
cellular component organization (GO:0016043)	113	0.000342
macromolecule biosynthetic process (GO:0009059)	66	0.000353
single-organism organelle organization (GO:1902589)	63	0.000465
regulation of cell cycle process (GO:0010564)	25	0.000927
negative regulation of mitotic cell cycle (GO:0045930)	15	0.000954
negative regulation of organelle organization (GO:0010639)	22	0.00189
centromere complex assembly (GO:0034508)	7	0.00235
regulation of organelle organization (GO:0033043)	39	0.00451
macromolecule metabolic process (GO:0043170)	137	0.00666
sister chromatid segregation (GO:0000819)	11	0.00762
mitotic sister chromatid segregation (GO:0000070)	10	0.00932
single-organism metabolic process (GO:0044710)	98	0.00958
DNA biosynthetic process (GO:0071897)	9	0.0192
negative regulation of cell cycle process (GO:0010948)	13	0.0226
protein-DNA complex assembly (GO:0065004)	11	0.0232
DNA strand elongation involved in DNA replication (GO:0006271)	5	0.0259
regulation of mitotic cell cycle phase transition (GO:1901990)	14	0.0278
negative regulation of cell cycle (GO:0045786)	18	0.0435
