# Supplementary material for: Chicken hepatic response to chronic heat stress using integrated transcriptome and metabolome analysis
Source: PLoS One. 2017 Jul 31;12(7):e0181900. doi: 10.1371/journal.pone.0181900 (PMC5536301; doi:10.1371/journal.pone.0181900)
Supplement: S2 Table — This list only includes significant ontological terms. (XLSX) [file pone.0181900.s002.xlsx]

## Sheet: F13LiverD28AmiGO_Control.tx (2)
Gene Ontology (GO) Term	Number of genes associated with GO term	P-value
single-organism metabolic process (GO:0044710)	44	5.28e-06
lipid metabolic process (GO:0006629)	18	6.66e-06
metabolic process (GO:0008152)	78	6.86e-06
cellular lipid metabolic process (GO:0044255)	15	1.37e-05
regulation of interleukin-8 production (GO:0032677)	4	6.61e-05
regulation of tumor necrosis factor production (GO:0032680)	5	8.71e-05
positive regulation of transcription factor import into nucleus (GO:0042993)	4	8.88e-05
regulation of tumor necrosis factor superfamily cytokine production (GO:1903555)	5	0.000104
small molecule metabolic process (GO:0044281)	21	0.000131
cellular lipid catabolic process (GO:0044242)	6	0.000133
positive regulation of granzyme B production (GO:0071663)	2	0.000139
regulation of granzyme B production (GO:0071661)	2	0.000139
positive regulation of CD8-positive, alpha-beta T cell proliferation (GO:2000566)	2	0.000139
organic substance metabolic process (GO:0071704)	65	0.000163
fatty acid metabolic process (GO:0006631)	7	0.000269
blood coagulation, fibrin clot formation (GO:0072378)	2	0.000311
positive regulation of CD8-positive, alpha-beta T cell activation (GO:2001187)	2	0.000311
regulation of CD8-positive, alpha-beta T cell proliferation (GO:2000564)	2	0.000311
lipid localization (GO:0010876)	7	0.000355
very long-chain fatty acid metabolic process (GO:0000038)	3	0.000429
organonitrogen compound metabolic process (GO:1901564)	20	0.00047
regulation of CD8-positive, alpha-beta T cell activation (GO:2001185)	2	0.000549
regulation of nucleotide-binding oligomerization domain containing 2 signaling pathway (GO:0070432)	2	0.000549
regulation of nucleotide-binding oligomerization domain containing signaling pathway (GO:0070424)	2	0.000549
plasminogen activation (GO:0031639)	2	0.000549
parturition (GO:0007567)	2	0.000549
negative regulation of tumor necrosis factor production (GO:0032720)	3	0.000591
negative regulation of hemostasis (GO:1900047)	3	0.000591
negative regulation of blood coagulation (GO:0030195)	3	0.000591
regulation of translational initiation (GO:0006446)	4	0.00061
organic acid metabolic process (GO:0006082)	13	0.000647
glycerolipid metabolic process (GO:0046486)	7	0.000679
positive regulation of interleukin-8 production (GO:0032757)	3	0.000686
negative regulation of tumor necrosis factor superfamily cytokine production (GO:1903556)	3	0.000686
regulation of hemostasis (GO:1900046)	4	0.000774
regulation of blood coagulation (GO:0030193)	4	0.000774
carboxylic acid metabolic process (GO:0019752)	12	0.000826
regulation of interleukin-23 production (GO:0032667)	2	0.000854
lipid catabolic process (GO:0016042)	6	0.000869
regulation of protein secretion (GO:0050708)	7	0.000883
regulation of transcription factor import into nucleus (GO:0042990)	4	0.0009
negative regulation of coagulation (GO:0050819)	3	0.000901
regulation of coagulation (GO:0050818)	4	0.00104
cellular catabolic process (GO:0044248)	15	0.00106
primary metabolic process (GO:0044238)	60	0.00109
cellular metabolic process (GO:0044237)	58	0.00115
regulation of response to stress (GO:0080134)	15	0.00119
positive regulation of lipoprotein lipase activity (GO:0051006)	2	0.00122
positive regulation of triglyceride lipase activity (GO:0061365)	2	0.00122
organophosphate metabolic process (GO:0019637)	12	0.00123
regulation of cellular response to stress (GO:0080135)	10	0.00124
positive regulation of protein import into nucleus (GO:0042307)	4	0.00128
small molecule catabolic process (GO:0044282)	6	0.00131
regulation of interleukin-6 production (GO:0032675)	4	0.00136
negative regulation of wound healing (GO:0061045)	3	0.00145
positive regulation of protein import (GO:1904591)	4	0.00145
oxidation-reduction process (GO:0055114)	14	0.00146
fibrinolysis (GO:0042730)	2	0.00165
positive regulation of alpha-beta T cell proliferation (GO:0046641)	2	0.00165
organic acid catabolic process (GO:0016054)	5	0.00181
carboxylic acid catabolic process (GO:0046395)	5	0.00181
oxoacid metabolic process (GO:0043436)	12	0.00184
regulation of peptide transport (GO:0090087)	5	0.00197
production of molecular mediator involved in inflammatory response (GO:0002532)	2	0.00215
regulation of interleukin-8 secretion (GO:2000482)	2	0.00215
response to redox state (GO:0051775)	2	0.00215
regulation of lipoprotein lipase activity (GO:0051004)	2	0.00215
regulation of protein transport (GO:0051223)	10	0.00223
fatty acid beta-oxidation (GO:0006635)	3	0.00239
positive regulation of tumor necrosis factor production (GO:0032760)	3	0.00239
positive regulation of protein localization to nucleus (GO:1900182)	4	0.00246
positive regulation of nucleocytoplasmic transport (GO:0046824)	4	0.00246
positive regulation of tumor necrosis factor superfamily cytokine production (GO:1903557)	3	0.00261
regulation of sequestering of triglyceride (GO:0010889)	2	0.00271
regulation of cytokine production (GO:0001817)	8	0.00273
positive regulation of lymphocyte proliferation (GO:0050671)	4	0.0032
organic hydroxy compound metabolic process (GO:1901615)	7	0.00325
positive regulation of macrophage differentiation (GO:0045651)	2	0.00332
positive regulation of interferon-alpha production (GO:0032727)	2	0.00332
regulation of alpha-beta T cell proliferation (GO:0046640)	2	0.00332
positive regulation of production of molecular mediator of immune response (GO:0002702)	3	0.00335
positive regulation of mononuclear cell proliferation (GO:0032946)	4	0.00336
regulation of cytokine secretion (GO:0050707)	4	0.00336
monocarboxylic acid transport (GO:0015718)	4	0.00336
regulation of wound healing (GO:0061041)	4	0.00336
acylglycerol metabolic process (GO:0006639)	3	0.00391
positive regulation of interleukin-6 production (GO:0032755)	3	0.00391
organic substance catabolic process (GO:1901575)	15	0.00394
regulation of establishment of protein localization (GO:0070201)	10	0.00395
DNA damage response, signal transduction by p53 class mediator resulting in transcription of p21 class mediator (GO:0006978)	2	0.004
astrocyte development (GO:0014002)	2	0.004
regulation of interleukin-17 production (GO:0032660)	2	0.004
regulation of interferon-alpha production (GO:0032647)	2	0.004
positive regulation of NF-kappaB import into nucleus (GO:0042346)	2	0.004
positive regulation of protein transport (GO:0051222)	7	0.00401
positive regulation of leukocyte proliferation (GO:0070665)	4	0.00406
neutral lipid metabolic process (GO:0006638)	3	0.00421
small molecule biosynthetic process (GO:0044283)	7	0.00448
DNA damage response, signal transduction resulting in transcription (GO:0042772)	2	0.00473
fatty acid oxidation (GO:0019395)	3	0.00485
fatty acid catabolic process (GO:0009062)	3	0.00485
lipid oxidation (GO:0034440)	3	0.00485
regulation of protein localization (GO:0032880)	11	0.00498
positive regulation of cytokine production (GO:0001819)	6	0.0051
import into cell (GO:0098657)	2	0.00552
unsaturated fatty acid metabolic process (GO:0033559)	3	0.00555
icosanoid metabolic process (GO:0006690)	3	0.00555
fatty acid derivative metabolic process (GO:1901568)	3	0.00555
regulation of secretion by cell (GO:1903530)	8	0.00569
catabolic process (GO:0009056)	16	0.00573
positive regulation of establishment of protein localization (GO:1904951)	7	0.0058
lipid transport (GO:0006869)	5	0.0061
formation of translation preinitiation complex (GO:0001731)	2	0.00637
positive regulation of hemostasis (GO:1900048)	2	0.00637
positive regulation of blood coagulation (GO:0030194)	2	0.00637
regulation of cellular amide metabolic process (GO:0034248)	6	0.00685
monocarboxylic acid metabolic process (GO:0032787)	7	0.00697
regulation of macrophage differentiation (GO:0045649)	2	0.00727
IMP metabolic process (GO:0046040)	2	0.00727
positive regulation of coagulation (GO:0050820)	2	0.00727
phosphate-containing compound metabolic process (GO:0006796)	20	0.00744
organic acid biosynthetic process (GO:0016053)	5	0.00791
carboxylic acid biosynthetic process (GO:0046394)	5	0.00791
zymogen activation (GO:0031638)	3	0.00799
single-organism process (GO:0044699)	84	0.00804
negative regulation of cytokine production (GO:0001818)	4	0.00817
regulation of muscle cell apoptotic process (GO:0010660)	2	0.00823
regulation of secretion (GO:0051046)	8	0.00835
glycerol-3-phosphate biosynthetic process (GO:0046167)	1	0.00837
positive regulation of interferon-alpha secretion (GO:1902741)	1	0.00837
regulation of interferon-alpha secretion (GO:1902739)	1	0.00837
nitric oxide production involved in inflammatory response (GO:0002537)	1	0.00837
negative regulation of NAD metabolic process (GO:1902689)	1	0.00837
regulation of NAD metabolic process (GO:1902688)	1	0.00837
specification of organ axis polarity (GO:0010084)	1	0.00837
positive regulation of protein K63-linked ubiquitination (GO:1902523)	1	0.00837
epidermal growth factor catabolic process (GO:0007174)	1	0.00837
negative regulation of purine nucleotide catabolic process (GO:0033122)	1	0.00837
regulation of ATP:ADP antiporter activity (GO:0070926)	1	0.00837
regulation of response to DNA damage checkpoint signaling (GO:1902153)	1	0.00837
regulation of response to DNA integrity checkpoint signaling (GO:1902151)	1	0.00837
regulation of response to cell cycle checkpoint signaling (GO:1902145)	1	0.00837
negative regulation of macromitophagy (GO:1901525)	1	0.00837
regulation of macromitophagy (GO:1901524)	1	0.00837
regulation of endocannabinoid signaling pathway (GO:2000124)	1	0.00837
D-ribose metabolic process (GO:0006014)	1	0.00837
regulation of nucleoside transport (GO:0032242)	1	0.00837
positive regulation of nucleotide-binding oligomerization domain containing 2 signaling pathway (GO:0070434)	1	0.00837
positive regulation of nucleotide-binding oligomerization domain containing 1 signaling pathway (GO:0070430)	1	0.00837
positive regulation of nucleotide-binding oligomerization domain containing signaling pathway (GO:0070426)	1	0.00837
chaperone cofactor-dependent protein refolding (GO:0070389)	1	0.00837
positive regulation of translation initiation in response to endoplasmic reticulum stress (GO:0036494)	1	0.00837
cellular response to interleukin-13 (GO:0035963)	1	0.00837
response to interleukin-13 (GO:0035962)	1	0.00837
induced systemic resistance (GO:0009682)	1	0.00837
monocyte extravasation (GO:0035696)	1	0.00837
phosphoanandamide dephosphorylation (GO:0035644)	1	0.00837
positive regulation of interferon-beta secretion (GO:0035549)	1	0.00837
regulation of interferon-beta secretion (GO:0035547)	1	0.00837
peroxisomal long-chain fatty acid import (GO:0015910)	1	0.00837
lipophagy (GO:0061724)	1	0.00837
error-free postreplication DNA repair (GO:0042275)	1	0.00837
negative regulation of glucose catabolic process to lactate via pyruvate (GO:1904024)	1	0.00837
regulation of glucose catabolic process to lactate via pyruvate (GO:1904023)	1	0.00837
response to glycoside (GO:1903416)	1	0.00837
neutrophil extravasation (GO:0072672)	1	0.00837
regulation of homologous chromosome segregation (GO:0060629)	1	0.00837
blood coagulation, intrinsic pathway (GO:0007597)	1	0.00837
positive regulation of hexokinase activity (GO:1903301)	1	0.00837
positive regulation of necroptotic process (GO:0060545)	1	0.00837
translational initiation (GO:0006413)	3	0.00845
regulation of response to external stimulus (GO:0032101)	10	0.00883
monocarboxylic acid catabolic process (GO:0072329)	3	0.00892
phosphorus metabolic process (GO:0006793)	20	0.00906
positive regulation of intracellular protein transport (GO:0090316)	5	0.00907
regulation of response to wounding (GO:1903034)	6	0.00919
positive regulation of interferon-beta production (GO:0032728)	2	0.00924
negative regulation of interleukin-6 production (GO:0032715)	2	0.00924
glycerolipid catabolic process (GO:0046503)	2	0.00924
positive regulation of phosphorus metabolic process (GO:0010562)	12	0.0095
positive regulation of phosphate metabolic process (GO:0045937)	12	0.0095
nitrogen compound metabolic process (GO:0006807)	33	0.00979
regulation of production of molecular mediator of immune response (GO:0002700)	3	0.00992
lipopolysaccharide-mediated signaling pathway (GO:0031663)	2	0.0103
positive regulation of cytoplasmic transport (GO:1903651)	5	0.0103
positive regulation of phosphorylation (GO:0042327)	11	0.0107
regulation of protein import into nucleus (GO:0042306)	4	0.0112
multi-multicellular organism process (GO:0044706)	2	0.0114
regulation of protein import (GO:1904589)	4	0.0119
regulation of body fluid levels (GO:0050878)	5	0.012
response to lipid (GO:0033993)	8	0.0122
cellular protein catabolic process (GO:0044257)	8	0.0124
cellular response to lipid (GO:0071396)	6	0.0131
negative regulation of cytokine secretion (GO:0050710)	2	0.0138
fatty acid biosynthetic process (GO:0006633)	3	0.0139
regulation of lymphocyte proliferation (GO:0050670)	4	0.0148
toll-like receptor 4 signaling pathway (GO:0034142)	2	0.0151
positive regulation of chemokine production (GO:0032722)	2	0.0151
positive regulation of type I interferon production (GO:0032481)	2	0.0151
regulation of NF-kappaB import into nucleus (GO:0042345)	2	0.0151
lipid storage (GO:0019915)	2	0.0151
phosphatidylcholine metabolic process (GO:0046470)	2	0.0151
regulation of protein targeting (GO:1903533)	5	0.0152
regulation of mononuclear cell proliferation (GO:0032944)	4	0.0152
positive regulation of NF-kappaB transcription factor activity (GO:0051092)	3	0.0158
regulation of lipid catabolic process (GO:0050994)	2	0.0164
phospholipid catabolic process (GO:0009395)	2	0.0164
regulation of lipid storage (GO:0010883)	2	0.0164
MyD88-dependent toll-like receptor signaling pathway (GO:0002755)	2	0.0164
protein tetramerization (GO:0051262)	3	0.0165
negative regulation of intestinal cholesterol absorption (GO:0045796)	1	0.0167
positive regulation of toll-like receptor 9 signaling pathway (GO:0034165)	1	0.0167
positive regulation of toll-like receptor 7 signaling pathway (GO:0034157)	1	0.0167
regulation of toll-like receptor 7 signaling pathway (GO:0034155)	1	0.0167
leukotriene production involved in inflammatory response (GO:0002540)	1	0.0167
arachidonic acid metabolite production involved in inflammatory response (GO:0002538)	1	0.0167
thigmotaxis (GO:0001966)	1	0.0167
positive regulation of interleukin-8 biosynthetic process (GO:0045416)	1	0.0167
maternal process involved in parturition (GO:0060137)	1	0.0167
response to molecule of fungal origin (GO:0002238)	1	0.0167
negative regulation of interleukin-8 secretion (GO:2000483)	1	0.0167
negative regulation of interleukin-23 production (GO:0032707)	1	0.0167
microglia development (GO:0014005)	1	0.0167
microglia differentiation (GO:0014004)	1	0.0167
regulation of purine nucleotide catabolic process (GO:0033121)	1	0.0167
regulation of chemokine (C-X-C motif) ligand 1 production (GO:2000338)	1	0.0167
cellular response to cobalt ion (GO:0071279)	1	0.0167
cellular response to muramyl dipeptide (GO:0071225)	1	0.0167
meiotic recombination checkpoint (GO:0051598)	1	0.0167
regulation of nucleotide-binding oligomerization domain containing 1 signaling pathway (GO:0070428)	1	0.0167
positive regulation of translation in response to endoplasmic reticulum stress (GO:0036493)	1	0.0167
positive regulation of translational initiation in response to stress (GO:0032058)	1	0.0167
response to cobalt ion (GO:0032025)	1	0.0167
amyloid fibril formation (GO:1990000)	1	0.0167
negative regulation of fermentation (GO:1901003)	1	0.0167
regulation of fermentation (GO:0043465)	1	0.0167
negative regulation of intestinal lipid absorption (GO:1904730)	1	0.0167
very long-chain fatty acid catabolic process (GO:0042760)	1	0.0167
positive regulation of NLRP3 inflammasome complex assembly (GO:1900227)	1	0.0167
negative regulation of intestinal phytosterol absorption (GO:0010949)	1	0.0167
positive regulation of necrotic cell death (GO:0010940)	1	0.0167
prenylcysteine metabolic process (GO:0030329)	1	0.0167
prenylcysteine catabolic process (GO:0030328)	1	0.0167
gamma-delta T cell activation (GO:0046629)	1	0.0167
meiotic DNA double-strand break formation (GO:0042138)	1	0.0167
very-low-density lipoprotein particle clearance (GO:0034447)	1	0.0167
regulation of aspartic-type endopeptidase activity involved in amyloid precursor protein catabolic process (GO:1902959)	1	0.0167
regulation of dendritic cell cytokine production (GO:0002730)	1	0.0167
regulation of stress-activated MAPK cascade (GO:0032872)	4	0.0171
regulation of leukocyte proliferation (GO:0070663)	4	0.0171
cellular response to lipopolysaccharide (GO:0071222)	3	0.0172
regulation of stress-activated protein kinase signaling cascade (GO:0070302)	4	0.0176
astrocyte differentiation (GO:0048708)	2	0.0177
proteolysis (GO:0006508)	13	0.0186
cell-matrix adhesion (GO:0007160)	3	0.0186
cellular response to molecule of bacterial origin (GO:0071219)	3	0.0186
purine nucleobase metabolic process (GO:0006144)	2	0.0191
glycerophospholipid biosynthetic process (GO:0046474)	3	0.0194
regulation of protein localization to nucleus (GO:1900180)	4	0.0196
protein catabolic process (GO:0030163)	8	0.0198
response to chemical (GO:0042221)	23	0.0199
positive regulation of multicellular organismal process (GO:0051240)	13	0.02
positive regulation of protein phosphorylation (GO:0001934)	10	0.0201
positive regulation of protein metabolic process (GO:0051247)	14	0.0205
positive regulation of DNA repair (GO:0045739)	2	0.0206
regulation of interferon-beta production (GO:0032648)	2	0.0206
sulfur amino acid metabolic process (GO:0000096)	2	0.0206
negative regulation of response to endoplasmic reticulum stress (GO:1903573)	2	0.0206
regulation of alcohol biosynthetic process (GO:1902930)	2	0.0206
protein processing (GO:0016485)	4	0.0212
negative regulation of response to stimulus (GO:0048585)	13	0.0213
phospholipid metabolic process (GO:0006644)	5	0.0214
single-organism catabolic process (GO:0044712)	9	0.0216
fatty acid transport (GO:0015908)	2	0.0221
positive regulation of JNK cascade (GO:0046330)	3	0.0225
positive regulation of cellular protein localization (GO:1903829)	5	0.0228
small GTPase mediated signal transduction (GO:0007264)	6	0.0228
regulation of nucleocytoplasmic transport (GO:0046822)	4	0.0229
regulation of vasoconstriction (GO:0019229)	2	0.0236
I-kappaB kinase/NF-kappaB signaling (GO:0007249)	2	0.0236
positive regulation of wound healing (GO:0090303)	2	0.0236
DNA damage response, signal transduction by p53 class mediator (GO:0030330)	2	0.0236
positive regulation of alpha-beta T cell activation (GO:0046635)	2	0.0236
positive regulation of cellular carbohydrate metabolic process (GO:0010676)	2	0.0236
chaperone-mediated protein folding (GO:0061077)	2	0.0236
anatomical structure formation involved in morphogenesis (GO:0048646)	1	0.0238
lipid biosynthetic process (GO:0008610)	6	0.024
positive regulation of intracellular transport (GO:0032388)	5	0.0241
regulation of hexokinase activity (GO:1903299)	1	0.0249
regulation of toll-like receptor 9 signaling pathway (GO:0034163)	1	0.0249
negative regulation of mitophagy (GO:1903147)	1	0.0249
positive regulation of respiratory burst (GO:0060267)	1	0.0249
heme oxidation (GO:0006788)	1	0.0249
regulation of interleukin-8 biosynthetic process (GO:0045414)	1	0.0249
CDP-choline pathway (GO:0006657)	1	0.0249
type I interferon biosynthetic process (GO:0045351)	1	0.0249
positive regulation of natural killer cell proliferation (GO:0032819)	1	0.0249
valine catabolic process (GO:0006574)	1	0.0249
valine metabolic process (GO:0006573)	1	0.0249
regulation of natural killer cell proliferation (GO:0032817)	1	0.0249
L-serine biosynthetic process (GO:0006564)	1	0.0249
positive regulation of interleukin-23 production (GO:0032747)	1	0.0249
reelin-mediated signaling pathway (GO:0038026)	1	0.0249
meiotic sister chromatid segregation (GO:0045144)	1	0.0249
termination of RNA polymerase II transcription (GO:0006369)	1	0.0249
medium-chain fatty acid metabolic process (GO:0051791)	1	0.0249
oxidative stress-induced premature senescence (GO:0090403)	1	0.0249
regulation of NADP metabolic process (GO:1902031)	1	0.0249
positive regulation of beta-amyloid formation (GO:1902004)	1	0.0249
regulation of type B pancreatic cell development (GO:2000074)	1	0.0249
'de novo' AMP biosynthetic process (GO:0044208)	1	0.0249
negative regulation of nucleotide-binding oligomerization domain containing 2 signaling pathway (GO:0070433)	1	0.0249
negative regulation of nucleotide-binding oligomerization domain containing signaling pathway (GO:0070425)	1	0.0249
regulation of translation initiation in response to endoplasmic reticulum stress (GO:0036491)	1	0.0249
interleukin-1 beta secretion (GO:0050702)	1	0.0249
positive regulation of translation in response to stress (GO:0032056)	1	0.0249
meiotic sister chromatid cohesion (GO:0051177)	1	0.0249
ripoptosome assembly involved in necroptotic process (GO:1901026)	1	0.0249
regulation of pentose-phosphate shunt (GO:0043456)	1	0.0249
negative regulation of intestinal absorption (GO:1904479)	1	0.0249
negative regulation of endoplasmic reticulum stress-induced eIF2 alpha phosphorylation (GO:1903912)	1	0.0249
pentose-phosphate shunt, non-oxidative branch (GO:0009052)	1	0.0249
iron ion import into cell (GO:0097459)	1	0.0249
prenylated protein catabolic process (GO:0030327)	1	0.0249
phosphatidylcholine catabolic process (GO:0034638)	1	0.0249
fatty acid elongation, polyunsaturated fatty acid (GO:0034626)	1	0.0249
ripoptosome assembly (GO:0097343)	1	0.0249
positive regulation of cardiac muscle cell apoptotic process (GO:0010666)	1	0.0249
positive regulation of striated muscle cell apoptotic process (GO:0010663)	1	0.0249
intestinal epithelial structure maintenance (GO:0060729)	1	0.0249
glycoprotein transport (GO:0034436)	1	0.0249
urate biosynthetic process (GO:0034418)	1	0.0249
positive regulation of amyloid precursor protein catabolic process (GO:1902993)	1	0.0249
negative regulation of smooth muscle cell apoptotic process (GO:0034392)	1	0.0249
glycerolipid biosynthetic process (GO:0045017)	3	0.025
negative regulation of cell death (GO:0060548)	9	0.0251
positive regulation of lipase activity (GO:0060193)	2	0.0252
protein heterooligomerization (GO:0051291)	2	0.0252
response to lipopolysaccharide (GO:0032496)	4	0.0259
positive regulation of lymphocyte activation (GO:0051251)	4	0.0259
Unclassified (UNCLASSIFIED)	25	0.0263
biological_process (GO:0008150)	107	0.0263
coagulation (GO:0050817)	3	0.0268
blood coagulation (GO:0007596)	3	0.0268
positive regulation of cytokine biosynthetic process (GO:0042108)	2	0.0268
regulation of localization (GO:0032879)	19	0.0275
cellular amino acid metabolic process (GO:0006520)	5	0.0276
regulation of cellular carbohydrate metabolic process (GO:0010675)	3	0.0277
hemostasis (GO:0007599)	3	0.0277
nucleic acid phosphodiester bond hydrolysis (GO:0090305)	4	0.0285
triglyceride metabolic process (GO:0006641)	2	0.0285
regulation of type I interferon production (GO:0032479)	2	0.0285
positive regulation of stress-activated MAPK cascade (GO:0032874)	3	0.0286
regulation of reactive oxygen species metabolic process (GO:2000377)	3	0.0286
cellular response to biotic stimulus (GO:0071216)	3	0.0286
positive regulation of stress-activated protein kinase signaling cascade (GO:0070304)	3	0.0296
positive regulation of interferon-gamma production (GO:0032729)	2	0.0302
regulation of chemokine production (GO:0032642)	2	0.0302
ethanolamine-containing compound metabolic process (GO:0042439)	2	0.0302
negative regulation of response to wounding (GO:1903035)	3	0.0305
ammonium ion metabolic process (GO:0097164)	3	0.0305
regulation of multicellular organismal process (GO:0051239)	20	0.0307
protein maturation (GO:0051604)	4	0.0312
positive regulation of protein modification process (GO:0031401)	11	0.0314
regulation of carbohydrate metabolic process (GO:0006109)	3	0.0315
regulation of cellular localization (GO:0060341)	11	0.0317
positive regulation of myeloid leukocyte differentiation (GO:0002763)	2	0.0319
regulation of peptide hormone secretion (GO:0090276)	3	0.0325
positive regulation of leukocyte activation (GO:0002696)	4	0.0326
ribose phosphate metabolic process (GO:0019693)	5	0.033
fatty acid elongation, unsaturated fatty acid (GO:0019368)	1	0.0331
porphyrin-containing compound catabolic process (GO:0006787)	1	0.0331
regulation of apoptotic DNA fragmentation (GO:1902510)	1	0.0331
B cell proliferation involved in immune response (GO:0002322)	1	0.0331
positive regulation of interferon-beta biosynthetic process (GO:0045359)	1	0.0331
viral release from host cell (GO:0019076)	1	0.0331
meiotic cell cycle checkpoint (GO:0033313)	1	0.0331
positive regulation of epithelial cell proliferation involved in wound healing (GO:0060054)	1	0.0331
IRES-dependent translational initiation (GO:0002192)	1	0.0331
cap-independent translational initiation (GO:0002190)	1	0.0331
negative regulation of fibrinolysis (GO:0051918)	1	0.0331
regulation of fibrinolysis (GO:0051917)	1	0.0331
dsRNA transport (GO:0033227)	1	0.0331
regulation of chemokine (C-X-C motif) ligand 2 production (GO:2000341)	1	0.0331
interleukin-1 beta production (GO:0032611)	1	0.0331
positive regulation of nitric-oxide synthase biosynthetic process (GO:0051770)	1	0.0331
tetrapyrrole catabolic process (GO:0033015)	1	0.0331
positive regulation of fibroblast apoptotic process (GO:2000271)	1	0.0331
cellular response to lipoteichoic acid (GO:0071223)	1	0.0331
phagosome-lysosome fusion (GO:0090385)	1	0.0331
phagosome acidification (GO:0090383)	1	0.0331
inorganic ion import into cell (GO:0099587)	1	0.0331
detection of lipopolysaccharide (GO:0032497)	1	0.0331
response to peptidoglycan (GO:0032494)	1	0.0331
AMP biosynthetic process (GO:0006167)	1	0.0331
negative regulation of glucocorticoid biosynthetic process (GO:0031947)	1	0.0331
negative regulation of glucocorticoid metabolic process (GO:0031944)	1	0.0331
negative regulation of cortisol biosynthetic process (GO:2000065)	1	0.0331
type B pancreatic cell proliferation (GO:0044342)	1	0.0331
negative regulation of aldosterone biosynthetic process (GO:0032348)	1	0.0331
negative regulation of aldosterone metabolic process (GO:0032345)	1	0.0331
negative regulation of cytosolic calcium ion concentration (GO:0051481)	1	0.0331
negative regulation of steroid hormone biosynthetic process (GO:0090032)	1	0.0331
response to lipoteichoic acid (GO:0070391)	1	0.0331
regulation of translation in response to endoplasmic reticulum stress (GO:0036490)	1	0.0331
interleukin-1 secretion (GO:0050701)	1	0.0331
inorganic cation import into cell (GO:0098659)	1	0.0331
sodium ion export from cell (GO:0036376)	1	0.0331
response to stilbenoid (GO:0035634)	1	0.0331
regulation of NLRP3 inflammasome complex assembly (GO:1900225)	1	0.0331
sulfur amino acid catabolic process (GO:0000098)	1	0.0331
negative regulation of interleukin-6 secretion (GO:1900165)	1	0.0331
cargo loading into vesicle (GO:0035459)	1	0.0331
positive regulation of tumor necrosis factor biosynthetic process (GO:0042535)	1	0.0331
attachment of GPI anchor to protein (GO:0016255)	1	0.0331
branched-chain amino acid catabolic process (GO:0009083)	1	0.0331
positive regulation of sequestering of triglyceride (GO:0010890)	1	0.0331
regulation of synaptic growth at neuromuscular junction (GO:0008582)	1	0.0331
fructose 1,6-bisphosphate metabolic process (GO:0030388)	1	0.0331
negative regulation of p38MAPK cascade (GO:1903753)	1	0.0331
regulation of DNA catabolic process (GO:1903624)	1	0.0331
iron ion import (GO:0097286)	1	0.0331
positive regulation of platelet activation (GO:0010572)	1	0.0331
positive regulation of inositol phosphate biosynthetic process (GO:0060732)	1	0.0331
negative regulation of striated muscle contraction (GO:0045988)	1	0.0331
cellular potassium ion homeostasis (GO:0030007)	1	0.0331
ductus arteriosus closure (GO:0097070)	1	0.0331
positive regulation of protein polyubiquitination (GO:1902916)	1	0.0331
response to phenylpropanoid (GO:0080184)	1	0.0331
response to oxygen-containing compound (GO:1901700)	10	0.0331
glycerophospholipid metabolic process (GO:0006650)	4	0.0333
regulation of transport (GO:0051049)	14	0.0334
monocarboxylic acid biosynthetic process (GO:0072330)	3	0.0335
regulation of peptide secretion (GO:0002791)	3	0.0335
positive regulation of immune effector process (GO:0002699)	3	0.0335
regulation of alpha-beta T cell activation (GO:0046634)	2	0.0337
response to molecule of bacterial origin (GO:0002237)	4	0.034
phospholipid biosynthetic process (GO:0008654)	3	0.0345
positive regulation of carbohydrate metabolic process (GO:0045913)	2	0.0355
negative regulation of cell communication (GO:0010648)	11	0.0361
alcohol metabolic process (GO:0006066)	4	0.0362
positive regulation of cell activation (GO:0050867)	4	0.0362
protein activation cascade (GO:0072376)	2	0.0374
proteasome-mediated ubiquitin-dependent protein catabolic process (GO:0043161)	4	0.0378
organonitrogen compound catabolic process (GO:1901565)	4	0.0386
dephosphorylation (GO:0016311)	5	0.039
posttranscriptional regulation of gene expression (GO:0010608)	5	0.039
regulation of lipase activity (GO:0060191)	2	0.0393
long-chain fatty acid metabolic process (GO:0001676)	2	0.0393
defense response to bacterium (GO:0042742)	3	0.0409
establishment or maintenance of transmembrane electrochemical gradient (GO:0010248)	1	0.0412
tetrahydrobiopterin metabolic process (GO:0046146)	1	0.0412
positive regulation of heterotypic cell-cell adhesion (GO:0034116)	1	0.0412
tetrahydrobiopterin biosynthetic process (GO:0006729)	1	0.0412
meiosis II (GO:0007135)	1	0.0412
phosphatidic acid biosynthetic process (GO:0006654)	1	0.0412
phosphatidylethanolamine biosynthetic process (GO:0006646)	1	0.0412
regulation of interferon-beta biosynthetic process (GO:0045357)	1	0.0412
positive regulation of MHC class II biosynthetic process (GO:0045348)	1	0.0412
positive regulation of skeletal muscle cell differentiation (GO:2001016)	1	0.0412
positive regulation of interleukin-17 production (GO:0032740)	1	0.0412
negative regulation of interleukin-8 production (GO:0032717)	1	0.0412
sodium ion export (GO:0071436)	1	0.0412
negative regulation of glucocorticoid receptor signaling pathway (GO:2000323)	1	0.0412
interleukin-1 production (GO:0032612)	1	0.0412
type I interferon production (GO:0032606)	1	0.0412
regulation of nitric-oxide synthase biosynthetic process (GO:0051769)	1	0.0412
positive regulation of interleukin-12 biosynthetic process (GO:0045084)	1	0.0412
regulation of glucocorticoid biosynthetic process (GO:0031946)	1	0.0412
regulation of cortisol biosynthetic process (GO:2000064)	1	0.0412
negative regulation of cholesterol transport (GO:0032375)	1	0.0412
negative regulation of sterol transport (GO:0032372)	1	0.0412
fructose 2,6-bisphosphate metabolic process (GO:0006003)	1	0.0412
cellular response to cold (GO:0070417)	1	0.0412
peptidyl-serine autophosphorylation (GO:0036289)	1	0.0412
regulation of intestinal lipid absorption (GO:1904729)	1	0.0412
long-chain fatty acid biosynthetic process (GO:0042759)	1	0.0412
regulation of protein K63-linked ubiquitination (GO:1900044)	1	0.0412
branched-chain amino acid metabolic process (GO:0009081)	1	0.0412
negative regulation of sequestering of triglyceride (GO:0010891)	1	0.0412
necroptotic signaling pathway (GO:0097527)	1	0.0412
regulation of intestinal cholesterol absorption (GO:0030300)	1	0.0412
phosphatidic acid metabolic process (GO:0046473)	1	0.0412
regulation of meiosis I (GO:0060631)	1	0.0412
circadian regulation of gene expression (GO:0032922)	2	0.0412
protein polymerization (GO:0051258)	2	0.0412
negative regulation of programmed cell death (GO:0043069)	8	0.0412
response to stimulus (GO:0050896)	45	0.0413
cellular macromolecule catabolic process (GO:0044265)	8	0.0416
regulation of lipid metabolic process (GO:0019216)	4	0.0418
cellular response to oxygen-containing compound (GO:1901701)	7	0.0418
positive regulation of protein secretion (GO:0050714)	3	0.0421
response to bacterium (GO:0009617)	5	0.0422
regulation of intracellular protein transport (GO:0033157)	5	0.0429
nucleobase metabolic process (GO:0009112)	2	0.0432
proteasomal protein catabolic process (GO:0010498)	4	0.0434
organic anion transport (GO:0015711)	5	0.0436
organic substance transport (GO:0071702)	14	0.0451
columnar/cuboidal epithelial cell development (GO:0002066)	2	0.0452
cellular process (GO:0009987)	87	0.0458
inflammatory response (GO:0006954)	4	0.0469
positive regulation of response to DNA damage stimulus (GO:2001022)	2	0.0472
signal transduction in response to DNA damage (GO:0042770)	2	0.0472
regulation of leukocyte activation (GO:0002694)	5	0.0478
organic acid transport (GO:0015849)	4	0.0478
carboxylic acid transport (GO:0046942)	4	0.0478
wound healing (GO:0042060)	4	0.0478
movement of cell or subcellular component (GO:0006928)	2	0.048
positive regulation of secretion by cell (GO:1903532)	4	0.0487
regulation of JNK cascade (GO:0046328)	3	0.0492
removal of superoxide radicals (GO:0019430)	1	0.0492
positive regulation of toll-like receptor 4 signaling pathway (GO:0034145)	1	0.0492
positive regulation of toll-like receptor 3 signaling pathway (GO:0034141)	1	0.0492
adenosine metabolic process (GO:0046085)	1	0.0492
positive regulation of interleukin-8 secretion (GO:2000484)	1	0.0492
regulation of respiratory gaseous exchange by neurological system process (GO:0002087)	1	0.0492
cellular response to superoxide (GO:0071451)	1	0.0492
cellular response to oxygen radical (GO:0071450)	1	0.0492
establishment of endothelial intestinal barrier (GO:0090557)	1	0.0492
positive regulation of lamellipodium morphogenesis (GO:2000394)	1	0.0492
regulation of glucocorticoid receptor signaling pathway (GO:2000322)	1	0.0492
positive regulation of chemokine biosynthetic process (GO:0045080)	1	0.0492
negative regulation of myeloid cell apoptotic process (GO:0033033)	1	0.0492
stress-induced premature senescence (GO:0090400)	1	0.0492
regulation of beta-amyloid formation (GO:1902003)	1	0.0492
regulation of glucocorticoid metabolic process (GO:0031943)	1	0.0492
negative regulation of hormone biosynthetic process (GO:0032353)	1	0.0492
negative regulation of hormone metabolic process (GO:0032351)	1	0.0492
regulation of aldosterone biosynthetic process (GO:0032347)	1	0.0492
regulation of aldosterone metabolic process (GO:0032344)	1	0.0492
glycerol-3-phosphate metabolic process (GO:0006072)	1	0.0492
regulation of steroid hormone biosynthetic process (GO:0090030)	1	0.0492
negative regulation of coenzyme metabolic process (GO:0051198)	1	0.0492
negative regulation of cofactor metabolic process (GO:0051195)	1	0.0492
negative regulation of nucleotide catabolic process (GO:0030812)	1	0.0492
regulation of intestinal absorption (GO:1904478)	1	0.0492
regulation of inositol phosphate biosynthetic process (GO:0010919)	1	0.0492
regulation of neuromuscular junction development (GO:1904396)	1	0.0492
positive regulation of triglyceride catabolic process (GO:0010898)	1	0.0492
regulation of triglyceride catabolic process (GO:0010896)	1	0.0492
fibril organization (GO:0097435)	1	0.0492
negative regulation of glycolytic process (GO:0045820)	1	0.0492
intestinal epithelial cell development (GO:0060576)	1	0.0492
