# Supplementary material for: Chicken hepatic response to chronic heat stress using integrated transcriptome and metabolome analysis
Source: PLoS One. 2017 Jul 31;12(7):e0181900. doi: 10.1371/journal.pone.0181900 (PMC5536301; doi:10.1371/journal.pone.0181900)
Supplement: S3 Table — Included in this list are the gene symbol, gene name, fold change, p-value, and pathway affected. This list includes genes that are significantly different between heat stress and thermoneutral conditions, not significantly different between conditions, and genes not detected in the genome. (XLSX) [file pone.0181900.s003.xlsx]

## Sheet: Sheet1
Gene Symbol	Gene Name	Fold Change	P-value	Pathway Affected
ADCY9	Adenylyl Cyclase 9	0.464236	0.0269	Glycogenolysis
PGM1	Phosphoglucomutase	0.63535	0.019	Glycogenolysis
FBP2	Fructose bisphosphatase 2	1.2629	0.0187	Gluconeogenesis
G6PC	Glucose 6-phosphatase	0.25648	0.5686	Glycogenolysis/Gluconeogenesis
SLC2A2	Solute carrier family 2 member 2	0.512006	0.0304	Glycogenolysis/Gluconeogenesis
ACACA	Acetyl-CoA carboxylase alpha	0.944431	0.0357	Fatty Acid Metabolism
FASN	Fatty acid synthase	1.30015	0.0188	Fatty Acid Metabolism
ACSF3	Acyl-CoA synthetase	0.56121	0.0041	Fatty Acid Metabolism
SCD	Stearoyl-CoA-9-desaturase	0.902838	0.0161	Fatty Acid Metabolism
ACOT11	Palmitoyl-CoA hydrolase	-0.00559339	0.9827	Fatty Acid Metabolism
GK	Glycerol kinase	-0.479203	0.016	Fatty Acid Metabolism
GPD2	Glycerol-3-phosphaste dehydrogenase	0.11916	0.4846	Fatty Acid Metabolism
PCK2	Phosphoenolpyruvate carboxykinase 1	0.398789	0.2226	Fatty Acid Metabolism
LDLRAD3	Low density lipoprotein receptor class A domain containing 3	0.814658	0.0239	Fatty Acid Metabolism
VLDLR	Very low density lipoprotein receptor	-0.642693	0.0136	Fatty Acid Metabolism
GCLC	Gamma-glutamate-cysteine ligase	-0.554337	0.0621	Glutathione Production
GSS	Glutathione synthase	0.0427333	0.7816	Glutathione Production
GSR	Glutathione reductase	0.0640067	0.5275	Glutathione Production
GPI	Glucose-6-phosphate isomerase	0.464046	0.0406	Pentose Phosphate Pathway
H6PD	Hexose-6-phosphate dehydrogenase	0.267834	0.297	Pentose Phosphate Pathway
PGLS	6-phosphogluconolactonase	n/a	n/a	Pentose Phosphate Pathway
PGD	Phosphogluconate dehydrogenase	0.150639	0.4373	Pentose Phosphate Pathway
PMM1	Phosphomannomutase 1	0.323886	0.0425	Glycosylation
PMM2	Phosphomannomutase 2	0.342988	0.007	Glycosylation
LOC100859104	Calreticulin-like	-0.350894	0.1484	Glycosylation
