# Supplementary material for: Chicken hepatic response to chronic heat stress using integrated transcriptome and metabolome analysis
Source: PLoS One. 2017 Jul 31;12(7):e0181900. doi: 10.1371/journal.pone.0181900 (PMC5536301; doi:10.1371/journal.pone.0181900)
Supplement: S1 Data — (TXT) [file pone.0181900.s006.txt]

													SAMPLE_NAME	UDEL-00033	UDEL-00034	UDEL-00035	UDEL-00036	UDEL-00037	UDEL-00038	UDEL-00039	UDEL-00040	UDEL-00041	UDEL-00042	UDEL-00043	UDEL-00044	UDEL-00045	UDEL-00046	UDEL-00047	UDEL-00048	UDEL-00049	UDEL-00050	UDEL-00051	UDEL-00052	UDEL-00053	UDEL-00054	UDEL-00055
													SAMPLE_ID	2697310	2697311	2697312	2697313	2697314	2697315	2697316	2697317	2697318	2697319	2697320	2697321	2697322	2697323	2697324	2697325	2697326	2697327	2697328	2697329	2697330	2697331	2697332
													CLIENT_IDENTIFIER	UD_Ross_HC_Con_204	UD_Ross_HC_Con_212	UD_Ross_HC_Con_223	UD_Ross_HC_Con_228	UD_Ross_HC_Con_235	UD_Ross_Con_Con_302	UD_Ross_Con_Con_312	UD_Ross_Con_Con_318	UD_Ross_Con_Con_328	UD_Ross_Con_Con_330	UD_Ross_Con_Con_360	UD_Ross_HC_HS_207	UD_Ross_HC_HS_208	UD_Ross_HC_HS_210	UD_Ross_HC_HS_219	UD_Ross_HC_HS_234	UD_Ross_HC_HS_246	UD_Ross_Con_HS_331	UD_Ross_Con_HS_335	UD_Ross_Con_HS_341	UD_Ross_Con_HS_343	UD_Ross_Con_HS_357	UD_Ross_Con_HS_363
													ANIMAL_ID	204	212	223	228	235	302	312	318	328	330	360	207	208	210	219	234	246	331	335	341	343	357	363
													TREATMENT	Control	Control	Control	Control	Control	Control	Control	Control	Control	Control	Control	Heat Stress	Heat Stress	Heat Stress	Heat Stress	Heat Stress	Heat Stress	Heat Stress	Heat Stress	Heat Stress	Heat Stress	Heat Stress	Heat Stress
PATHWAY_SORTORDER	BIOCHEMICAL	SUPER_PATHWAY	SUB_PATHWAY	COMP_ID	PLATFORM	CHEMICAL_ID	RI	MASS	CAS	PUBCHEM	CHEMSPIDER	KEGG	                               Group   HMDB_ID	Control	Control	Control	Control	Control	Control	Control	Control	Control	Control	Control	Heat_Stress	Heat_Stress	Heat_Stress	Heat_Stress	Heat_Stress	Heat_Stress	Heat_Stress	Heat_Stress	Heat_Stress	Heat_Stress	Heat_Stress	Heat_Stress
1562	"1,2-dilinoleoyl-GPC (18:2/18:2)"	Lipid	Phospholipid Metabolism	52603	LC/MS Pos Late	100008903	2006	782.56944	998-06-1	5288075	4450312			"46,653,176"	"46,291,212"	"45,466,504"	"45,093,292"	"36,304,028"	"42,993,860"	"35,253,500"	"46,829,840"	"47,971,896"	"47,958,220"	"40,461,000"	"49,605,152"	"44,365,888"	"41,324,596"	"61,455,840"	"37,220,680"	"46,966,000"	"45,514,172"	"45,408,672"	"45,536,320"	"35,069,536"	"55,644,172"	"34,939,904"
1563	"1,2-dilinoleoyl-GPE (18:2/18:2)*"	Lipid	Phospholipid Metabolism	53174	LC/MS Pos Late	100009217	2083	740.52248		9546812	7825762			"5,993,092"	"5,723,566"	"7,370,280"	"6,467,481"	"4,178,990"	"6,578,814"	"7,172,242"	"7,098,505"	"6,775,698"	"6,116,219"	"4,843,588"	"9,719,151"	"8,394,437"	"4,825,646"	"11,825,217"	"7,380,331"	"5,620,353"	"9,404,563"	"12,431,174"	"9,246,178"	"11,095,271"	"14,658,281"	"5,137,683"
1502	"1,2-dioleoyl-GPC (18:1/18:1)*"	Lipid	Phospholipid Metabolism	52457	LC/MS Pos Late	100008905	2346	786.60074	4235-95-4	10350317	8525772			"41,333,984"	"49,068,364"	"47,128,608"	"31,642,578"	"41,393,424"	"51,257,888"	"26,401,520"	"59,993,972"	"31,542,546"	"38,819,320"	"25,912,608"	"47,329,632"	"47,349,080"	"20,260,068"	"41,546,116"	"38,333,664"	"37,202,868"	"56,952,536"	"41,570,528"	"60,628,720"	"57,202,520"	"46,741,748"	"49,776,524"
1542	"1,2-dioleoyl-GPG (18:1/18:1)"	Lipid	Phospholipid Metabolism	19142	LC/MS Polar	1541	715	773.53381	67254-28-8	11846228	10020702			"2,978,177"	"3,085,216"	"2,671,832"	"3,047,280"	"3,887,145"	"2,309,965"	"1,916,654"	"4,058,375"	"3,586,038"	"3,679,706"	"3,681,209"	"2,958,401"	"1,653,368"	"1,669,013"	"2,759,299"	"2,494,624"	"2,735,329"	"2,116,690"	"2,089,561"	"2,881,882"	"2,546,844"	"2,880,674"	"3,201,341"
1494	"1,2-dipalmitoyl-GPC (16:0/16:0)"	Lipid	Phospholipid Metabolism	19130	LC/MS Pos Late	100000657	2365	734.56944	63-89-8	452110	398235		HMDB00564	"80,955,488"	"85,477,680"	"71,623,744"	"82,616,088"	"85,929,464"	"76,237,104"	"80,350,944"	"84,038,824"	"84,847,352"	"86,478,504"	"80,799,920"	"64,690,808"	"61,423,336"	"95,658,344"	"60,699,704"	"88,487,120"	"64,185,408"	"49,005,176"	"67,464,336"	"58,800,752"	"52,449,668"	"62,483,644"	"64,314,504"
1567	"1,2-distearoyl-GPC (18:0/18:0)"	Lipid	Phospholipid Metabolism	19132	LC/MS Pos Late	100000660	3066	790.63204	816-94-4	94190	85004			"2,408,906"	"2,586,897"	"1,833,829"	"1,743,237"	"2,710,863"	"1,706,421"	"3,129,400"	"2,628,144"	"2,846,727"	"3,091,031"	"3,934,386"	"1,516,975"	"1,738,653"	"3,212,719"	"2,084,675"	"2,953,979"	"2,362,035"	"1,380,990"	"1,577,408"	"1,470,609"	"2,015,237"	"1,842,327"	"1,939,074"
1774	1-(1-enyl-oleoyl)-2-oleoyl-GPE (P-18:1/18:1)*	Lipid	Lysoplasmalogen	54691	LC/MS Pos Late	100010839	2534	728.55887			24769325		HMDB11441	"1,409,177"	"1,169,507"	"1,088,376"	"1,322,089"	"1,674,658"	"1,612,584"	"1,324,430"	"1,617,988"	"1,238,115"	"1,593,039"	"1,268,145"	"1,292,636"	"1,099,049"	"1,248,383"	"1,764,615"	"1,765,945"	"1,130,301"	"1,188,996"	"1,290,634"	"1,377,184"	"1,438,675"	"1,264,157"	"1,434,683"
1753	1-(1-enyl-palmitoyl)-2-arachidonoyl-GPE (P-16:0/20:4)*	Lipid	Plasmalogen	52673	LC/MS Pos Late	100009002	2270	724.52757			24769238			"22,067,724"	"17,900,620"	"18,562,834"	"23,769,642"	"20,821,708"	"18,037,536"	"17,934,580"	"20,124,222"	"20,254,790"	"21,414,846"	"23,081,352"	"15,431,255"	"14,524,390"	"17,560,360"	"14,155,886"	"16,845,928"	"18,120,960"	"11,840,647"	"13,874,687"	"14,347,198"	"9,730,281"	"14,042,768"	"15,689,346"
1750	1-(1-enyl-palmitoyl)-2-linoleoyl-GPE (P-16:0/18:2)*	Lipid	Plasmalogen	52677	LC/MS Pos Late	100009069	2351	700.52757			24769229			"1,905,546"	"1,885,293"	"1,957,640"	"2,311,501"	"1,982,351"	"1,623,877"	"2,522,940"	"1,780,831"	"2,004,600"	"2,189,308"	"2,012,357"	"1,974,790"	"1,773,311"	"2,146,486"	"1,956,871"	"3,100,882"	"2,038,405"	"2,496,949"	"2,044,674"	"1,858,489"	"2,043,465"	"2,071,834"	"2,040,137"
1749	1-(1-enyl-palmitoyl)-2-oleoyl-GPE (P-16:0/18:1)*	Lipid	Plasmalogen	52477	LC/MS Pos Late	100009005	2600	702.54322			24769228			"7,558,031"	"5,540,936"	"6,295,078"	"7,344,754"	"6,894,668"	"7,170,931"	"6,867,701"	"7,919,702"	"5,993,733"	"6,677,547"	"5,525,512"	"7,207,621"	"6,538,474"	"7,468,937"	"7,175,884"	"8,892,417"	"5,935,712"	"6,321,868"	"6,748,064"	"7,543,932"	"7,443,893"	"7,212,933"	"6,707,561"
1751	1-(1-enyl-palmitoyl)-2-palmitoyl-GPC (P-16:0/16:0)*	Lipid	Plasmalogen	52716	LC/MS Pos Late	100009162	2454	718.57452		11146967	9322076			"1,422,868"	"1,224,864"	"1,088,995"	"1,196,577"	"1,519,639"	"1,451,608"	"1,287,772"	"1,493,408"	"1,089,331"	"1,399,298"	"1,709,996"	"1,537,913"	"1,502,488"	"1,099,493"	"1,249,956"	"1,323,193"	"1,291,254"	"1,168,402"	"1,575,013"	"1,316,656"	"1,046,937"	"1,199,773"	"958,579"
1769	1-(1-enyl-palmitoyl)-GPE (P-16:0)*	Lipid	Lysoplasmalogen	39270	LC/MS Pos Late	100003000	1558	438.2979			10471193			"537,893"	"315,603"	"566,161"	"687,494"	"501,194"	"567,713"	"546,042"	"607,330"	"329,698"	"535,497"	"397,418"	"788,454"	"631,417"	"955,547"	"869,382"	"747,531"	"470,707"	"523,677"	"978,211"	"670,689"	"835,123"	"627,488"	"550,718"
1763	1-(1-enyl-stearoyl)-2-arachidonoyl-GPE (P-18:0/20:4)*	Lipid	Plasmalogen	52475	LC/MS Pos Late	100008999	2511	752.55887		9547058	7826008		HMDB05779	"37,609,856"	"30,697,186"	"33,768,408"	"34,106,864"	"33,186,726"	"28,546,280"	"34,518,152"	"39,400,516"	"33,019,738"	"39,091,236"	"37,076,020"	"21,256,642"	"19,370,856"	"31,131,308"	"22,121,200"	"20,557,638"	"25,492,476"	"18,938,692"	"19,126,938"	"20,576,840"	"12,816,558"	"22,279,784"	"24,612,694"
1758	1-(1-enyl-stearoyl)-2-linoleoyl-GPE (P-18:0/18:2)*	Lipid	Plasmalogen	52748	LC/MS Pos Late	100009225	2633	728.55887			24769261			"6,361,551"	"5,659,493"	"6,425,290"	"7,756,690"	"4,811,587"	"6,139,021"	"8,216,538"	"5,641,045"	"6,050,404"	"7,323,666"	"5,108,081"	"5,430,966"	"5,017,212"	"7,836,397"	"5,789,675"	"7,098,492"	"4,742,556"	"7,011,614"	"5,468,244"	"4,916,255"	"4,581,470"	"6,013,823"	"5,591,683"
1757	1-(1-enyl-stearoyl)-2-oleoyl-GPE (P-18:0/18:1)	Lipid	Plasmalogen	52614	LC/MS Pos Late	100008919	2950	730.57452	144371-68-6		24769260			"9,867,839"	"7,903,139"	"8,057,150"	"9,979,331"	"9,080,911"	"10,524,842"	"9,516,862"	"11,048,290"	"8,046,441"	"9,996,886"	"6,133,394"	"8,943,874"	"9,805,968"	"13,456,707"	"10,014,239"	"11,677,263"	"8,254,435"	"13,204,444"	"11,930,155"	"8,980,028"	"12,108,686"	"10,609,065"	"10,753,172"
1773	1-(1-enyl-stearoyl)-GPE (P-18:0)*	Lipid	Lysoplasmalogen	39271	LC/MS Polar	100003001	890	464.31464						"417,902"	"261,010"	"330,938"	"494,800"	"386,131"	"452,425"	"431,740"	"643,075"	"278,086"	"329,750"	"323,490"	"412,283"	"371,710"	"622,293"	"390,367"	"379,431"	"279,817"	"351,441"	"392,263"	"338,014"	"460,304"	"424,723"	"363,212"
1671	1-arachidonoyl-GPC (20:4n6)*	Lipid	Lysolipid	34061	LC/MS Neg	100001551	6074	618.34125			21403155	C05208	HMDB10395	"10,344,118"	"7,406,662"	"6,532,862"	"6,609,636"	"8,700,374"	"5,632,669"	"8,872,011"	"9,684,217"	"6,976,845"	"4,749,288"	"9,245,191"	"3,726,033"	"2,433,040"	"4,467,188"	"2,200,069"	"3,966,544"	"4,303,529"	"964,370"	"723,752"	"2,295,871"	"924,246"	"1,830,231"	"3,588,319"
1697	1-arachidonoyl-GPE (20:4n6)*	Lipid	Lysolipid	35186	LC/MS Neg	100001571	5874	500.27826		42607465	21403171		HMDB11517	"53,400,216"	"49,395,888"	"21,123,294"	"33,180,372"	"23,387,408"	"24,416,850"	"37,899,948"	"29,198,128"	"22,466,698"	"14,846,483"	"23,520,696"	"20,887,404"	"15,490,339"	"15,910,570"	"17,623,896"	"14,385,804"	"19,756,940"	"9,631,039"	"5,266,615"	"11,193,461"	"7,456,524"	"14,164,989"	"15,335,042"
1718	1-arachidonoyl-GPI (20:4)*	Lipid	Lysolipid	34214	LC/MS Neg	100001654	5482	619.28888					HMDB61690	"27,502,996"	"35,104,712"	"19,191,386"	"12,949,451"	"25,853,972"	"25,241,636"	"30,483,044"	"30,256,990"	"22,650,402"	"16,675,031"	"24,926,752"	"16,529,068"	"14,583,926"	"12,374,577"	"21,721,220"	"13,488,915"	"15,200,658"	"10,451,971"	"7,838,906"	"8,392,588"	"4,758,698"	"15,736,270"	"15,638,395"
1796	1-arachidonylglycerol (20:4)	Lipid	Monoacylglycerol	34397	LC/MS Neg	100001433	6450	303.23293	35474-99-8	5282281	4445452	C13857	HMDB11572	"1,636,590"	"3,424,827"	"1,045,881"	"1,203,284"	"2,067,493"	"939,366"	"3,060,036"	"2,326,591"	"1,996,843"	"915,177"	"2,534,137"	"1,152,888"	"1,029,015"	"575,133"	"1,001,170"	"1,246,808"	"1,032,486"	"347,954"	"405,740"	"943,490"		"839,757"	"1,647,905"
1803	1-dihomo-linolenylglycerol (20:3)	Lipid	Monoacylglycerol	48341	LC/MS Neg	100006121	6220	305.24858						"550,714"	"1,630,841"	"715,082"	"628,232"	"1,085,751"	"898,525"	"1,780,609"	"647,100"	"810,158"	"547,492"	"782,979"	"1,173,818"	"1,140,344"	"910,317"	"902,220"	"1,430,723"	"671,208"		"491,783"	"898,741"	"625,438"	"1,021,206"	"927,977"
1570	1-linoleoyl-2-arachidonoyl-GPC (18:2/20:4n6)*	Lipid	Phospholipid Metabolism	52710	LC/MS Pos Late	100009131	1969	806.56944			24766809			"28,032,052"	"23,403,036"	"23,916,644"	"26,213,950"	"32,638,824"	"15,856,368"	"20,634,346"	"35,206,256"	"31,771,660"	"37,365,368"	"30,497,776"	"15,717,110"	"14,961,164"	"14,515,623"	"18,519,104"	"19,564,224"	"23,728,938"	"10,673,543"	"10,996,109"	"26,296,466"	"9,619,689"	"10,614,357"	"23,781,332"
1573	1-linoleoyl-2-arachidonoyl-GPE (18:2/20:4)*	Lipid	Phospholipid Metabolism	53189	LC/MS Pos Late	100009222	2030	764.52248			24768565			"11,910,862"	"9,418,917"	"10,676,211"	"10,650,094"	"9,998,684"	"8,897,861"	"8,739,858"	"12,952,079"	"10,242,811"	"9,614,280"	"7,761,798"	"12,381,157"	"8,971,433"	"7,715,458"	"13,218,179"	"9,512,168"	"11,168,039"	"6,076,685"	"6,275,234"	"12,436,368"	"4,794,267"	"10,934,680"	"9,000,671"
1507	1-linoleoyl-2-linolenoyl-GPC (18:2/18:3)*	Lipid	Phospholipid Metabolism	53176	LC/MS Pos Late	100009343	1939	780.55378			24766802			"3,863,409"	"4,800,132"	"4,053,663"	"2,898,340"	"3,415,356"	"1,418,102"	"6,798,050"	"4,346,546"	"5,901,355"	"6,879,476"	"5,360,785"	"1,292,460"	"1,584,175"	"605,877"	"2,448,824"	"1,229,960"	"1,144,967"	"1,029,524"	"1,632,154"		"889,610"	"2,340,341"	"1,039,793"
1659	1-linoleoyl-GPC (18:2)	Lipid	Lysolipid	34419	LC/MS Neg	100001395	6160	594.34125		11988421	10160888	C04100	HMDB10386	"16,272,304"	"15,063,148"	"13,291,360"	"15,021,299"	"12,015,549"	"16,501,716"	"14,232,577"	"14,270,488"	"10,939,851"	"6,832,867"	"10,691,916"	"13,271,853"	"10,638,589"	"13,554,694"	"7,487,344"	"9,877,712"	"11,289,661"	"7,078,630"	"3,969,690"	"5,875,363"	"7,100,063"	"9,085,892"	"6,152,818"
1693	1-linoleoyl-GPE (18:2)*	Lipid	Lysolipid	32635	LC/MS Neg	100001570	5900	476.27826		52925130	21403170		HMDB11507	"13,119,658"	"13,020,751"	"8,267,922"	"11,434,374"	"6,985,228"	"11,692,910"	"14,463,772"	"8,974,563"	"7,051,901"	"4,696,140"	"6,416,383"	"12,416,200"	"10,274,547"	"7,600,788"	"10,689,618"	"8,111,174"	"8,437,512"	"7,707,134"	"5,138,534"	"6,016,214"	"7,775,332"	"11,695,787"	"7,334,069"
1714	1-linoleoyl-GPI (18:2)*	Lipid	Lysolipid	36594	LC/MS Neg	100001778	5494	595.28888						"5,031,865"	"7,643,459"	"5,099,825"	"3,088,225"	"4,517,039"	"7,246,697"	"8,478,321"	"6,642,423"	"5,622,575"	"3,665,897"	"4,459,732"	"6,750,712"	"5,028,771"	"3,883,024"	"8,792,152"	"4,470,669"	"4,714,078"	"6,301,741"	"3,461,515"	"2,735,464"	"3,224,096"	"7,168,511"	"4,848,143"
1723	1-linoleoyl-GPS (18:2)*	Lipid	Lysolipid	43676	LC/MS Neg	100004606	5500	520.26809						"1,796,299"	"1,723,701"	"1,403,814"	"1,987,561"	"1,221,494"	"1,856,430"	"2,114,048"	"1,794,514"	"1,267,954"	"1,297,510"	"1,147,028"	"1,860,043"	"2,538,971"	"1,382,726"	"2,304,087"	"1,798,655"	"1,420,442"	"1,001,234"	"1,251,832"	"1,251,996"	"1,341,556"	"2,808,483"	"1,847,197"
1793	1-linoleoylglycerol (18:2)	Lipid	Monoacylglycerol	27447	LC/MS Neg	100001040	6477	279.23293	2277-28-3	5283469	4446589			"12,970,337"	"51,926,992"	"15,986,697"	"10,822,969"	"27,769,222"	"16,144,042"	"49,995,776"	"22,047,968"	"22,806,268"	"14,222,616"	"23,897,168"	"16,663,052"	"17,560,088"	"26,716,056"	"15,056,310"	"20,839,528"	"10,898,491"	"9,847,094"	"8,322,489"	"12,160,425"	"9,155,128"	"18,222,672"	"15,288,201"
71	1-methylhistamine	Amino Acid	Histidine Metabolism	43831	LC/MS Pos Early	100001204	3040	126.10258	501-75-7	3614	3488	C05127	HMDB00898	"11,248,100"	"4,515,887"	"12,376,721"	"4,134,966"	"10,482,802"	"6,157,334"	"3,583,891"	"13,518,141"	"28,580,796"	"10,661,847"	"10,934,277"	"5,157,022"	"10,995,808"	"3,843,070"	"7,585,743"	"10,482,219"	"4,196,698"	"4,480,540"	"5,253,601"	"13,471,861"	"8,671,811"	"8,633,186"	"27,284,964"
59	1-methylhistidine	Amino Acid	Histidine Metabolism	30460	LC/MS Pos Early	100001051	2755	170.09241	332-80-9	92105	83153	C01152	HMDB00001	"44,095,116"	"67,895,440"	"36,182,192"	"37,122,140"	"50,147,504"	"37,602,628"	"122,592,840"	"46,890,308"	"65,136,504"	"63,799,640"	"54,535,908"	"32,155,304"	"40,996,712"	"25,880,312"	"33,243,180"	"53,123,124"	"30,310,076"	"32,726,288"	"42,411,416"	"38,281,320"	"44,378,420"	"37,796,932"	"36,996,872"
75	1-methylimidazoleacetate	Amino Acid	Histidine Metabolism	32350	LC/MS Pos Early	100001208	2064	141.06586	2625-49-2	75810	68319	C05828	HMDB02820	"7,124,078"	"4,453,761"	"4,525,685"	"1,754,155"	"3,969,827"	"1,959,582"	"2,867,273"	"5,749,571"	"14,941,779"	"3,458,775"	"5,534,219"	"3,139,553"	"2,622,605"	"1,941,498"	"1,401,499"	"2,969,523"	"3,209,532"	"2,446,655"	"1,481,739"	"3,653,182"	"1,532,293"	"1,944,026"	"2,970,550"
2804	1-methylnicotinamide	Cofactors and Vitamins	Nicotinate and Nicotinamide Metabolism	27665	LC/MS Pos Early	55	1940	137.07094	1005-24-9	10129985	8305504	C02918	HMDB00699	"524,337"		"742,624"	"300,696"		"548,166"				"616,008"		"913,483"	"1,042,785"	"348,574"	"929,712"	"867,210"	"660,934"	"462,731"		"405,787"	"778,785"	"629,676"	"1,177,222"
1782	1-myristoylglycerol (14:0)	Lipid	Monoacylglycerol	35625	LC/MS Neg	100001618	6353.3	227.20163	75685-84-6	79050	71382	C01885	HMDB11561			"504,128"	"627,100"	"1,503,351"	"1,623,773"	"1,710,628"	"605,833"	"662,028"	"1,153,511"		"1,592,875"	"1,874,898"	"1,106,203"	"3,271,166"	"2,420,848"	"372,897"	"1,561,761"	"1,411,925"	"1,933,003"	"4,138,198"	"3,091,607"	"2,117,139"
1817	1-oleoyl-2-linoleoyl-glycerol (18:1/18:2)	Lipid	Diacylglycerol	46798	LC/MS Pos Late	100002989	3115	636.55616	106292-55-1		23975985			"420,924"	"1,378,499"	"526,031"	"350,788"	"532,836"	"459,889"	"1,472,935"	"743,421"	"971,571"	"951,650"	"872,075"	"414,169"	"576,362"	"489,448"	"417,216"	"255,727"	"294,004"	"349,373"	"491,312"	"391,344"	"330,928"	"358,134"	"502,609"
1513	1-oleoyl-2-linoleoyl-GPC (18:1/18:2)*	Lipid	Phospholipid Metabolism	52453	LC/MS Pos Late	100008981	2165	784.58509						"69,965,800"	"84,200,376"	"71,191,160"	"60,830,124"	"59,052,384"	"68,679,384"	"63,559,600"	"88,622,840"	"71,588,024"	"77,340,232"	"74,111,920"	"67,931,560"	"75,847,936"	"48,235,888"	"77,809,424"	"61,226,520"	"68,035,912"	"73,681,336"	"57,687,944"	"87,814,184"	"63,317,988"	"74,230,800"	"70,446,864"
1565	1-oleoyl-2-linoleoyl-GPE (18:1/18:2)*	Lipid	Phospholipid Metabolism	52687	LC/MS Pos Late	100009078	2270	742.53813		9546753	7825703		HMDB05349	"27,471,018"	"34,298,200"	"28,374,416"	"23,694,972"	"19,266,198"	"28,833,682"	"23,016,098"	"32,632,344"	"28,671,708"	"26,302,188"	"22,915,140"	"38,677,800"	"33,524,758"	"17,112,022"	"39,010,484"	"26,658,076"	"29,551,124"	"42,351,596"	"39,391,784"	"39,576,712"	"43,028,616"	"45,682,584"	"25,392,668"
1818	1-oleoyl-3-linoleoyl-glycerol (18:1/18:2)	Lipid	Diacylglycerol	46799	LC/MS Pos Late	100002990	3223	636.55616	104346-53-4					"9,716,443"	"18,039,944"	"10,415,784"	"7,437,413"	"10,592,548"	"8,974,955"	"15,363,866"	"12,453,002"	"16,806,028"	"12,979,834"	"11,918,490"	"9,137,063"	"11,207,664"	"9,830,837"	"10,338,788"	"6,554,733"	"8,070,841"	"7,122,692"	"9,890,628"	"6,568,016"	"7,193,543"	"9,275,375"	"11,103,420"
1656	1-oleoyl-GPC (18:1)	Lipid	Lysolipid	48258	LC/MS Neg	100001272	6250	596.3569	19420-56-5	16081932	17240641		HMDB02815	"13,133,180"	"12,061,225"	"10,562,357"	"10,099,409"	"10,824,038"	"14,824,639"	"12,283,940"	"13,794,985"	"7,720,070"	"5,423,625"	"8,655,934"	"10,187,163"	"8,935,239"	"7,471,211"	"10,807,915"	"9,568,277"	"8,022,792"	"7,185,400"	"5,101,541"	"7,492,435"	"9,428,379"	"12,034,106"	"12,793,855"
1689	1-oleoyl-GPE (18:1)	Lipid	Lysolipid	35628	LC/MS Pos Late	100001569	1554	480.30847	89576-29-4	9547071	7826021		HMDB11506	"4,474,520"	"4,074,286"	"4,164,820"	"3,680,512"	"3,796,733"	"6,960,255"	"3,814,801"	"6,129,786"	"3,862,996"	"3,376,211"	"2,615,599"	"6,644,155"	"6,233,052"	"3,566,939"	"6,485,030"	"4,634,922"	"5,293,676"	"7,068,606"	"7,542,989"	"6,956,073"	"9,046,416"	"7,296,442"	"4,391,510"
1736	1-oleoyl-GPG (18:1)*	Lipid	Lysolipid	45968	LC/MS Neg	100005716	5610	509.28849						"5,688,901"	"6,591,654"	"1,782,935"	"2,748,774"	"1,963,957"			"2,497,421"	"4,098,644"	"823,058"	"3,020,968"												"612,305"
1712	1-oleoyl-GPI (18:1)*	Lipid	Lysolipid	36602	LC/MS Neg	100001777	5599	597.30453						"3,394,692"	"4,760,685"	"2,564,513"	"2,360,761"	"2,601,164"	"5,546,530"	"3,462,843"	"5,782,844"	"2,761,928"	"1,593,212"	"2,562,890"	"3,905,427"	"3,865,294"	"1,490,485"	"3,843,334"	"3,354,228"	"3,383,579"	"4,655,301"	"2,235,226"	"3,123,486"	"3,755,825"	"4,245,267"	"3,123,958"
1721	1-oleoyl-GPS (18:1)	Lipid	Lysolipid	19260	LC/MS Pos Late	100000630	1555	524.2983		9547099	7826049			"251,955"	"85,483"	"57,770"			"115,271"	"301,102"	"37,355"	"104,219"	"159,354"		"102,923"	"104,669"	"129,895"				"139,325"	"138,814"	"144,076"		"76,527"	"70,933"
1791	1-oleoylglycerol (18:1)	Lipid	Monoacylglycerol	21184	LC/MS Neg	100000924	6500	281.24858	111-03-5	5283468	4446588		HMDB11567	"27,975,860"	"84,450,144"	"69,065,136"	"30,974,892"	"84,791,632"	"118,187,464"	"61,588,240"	"70,674,704"	"42,895,732"	"28,178,084"	"30,635,180"	"114,003,664"	"117,022,512"	"84,201,960"	"87,611,400"	"70,330,112"	"60,185,180"	"104,802,824"	"67,007,192"	"50,274,480"	"115,607,080"	"172,688,160"	"92,404,160"
1557	1-palmitoleoyl-2-linoleoyl-GPC (16:1/18:2)*	Lipid	Phospholipid Metabolism	52683	LC/MS Pos Late	100009075	2003	756.55378			24766675			"42,780,860"	"47,950,932"	"45,875,600"	"28,657,224"	"36,552,016"	"35,366,048"	"45,785,592"	"50,325,124"	"43,107,056"	"53,027,972"	"41,559,432"	"39,831,116"	"31,292,592"	"16,130,401"	"33,206,148"	"30,582,582"	"33,812,936"	"35,382,204"	"25,736,132"	"49,118,152"	"25,072,828"	"26,612,626"	"35,966,912"
1816	1-palmitoleoyl-2-oleoyl-glycerol (16:1/18:1)*	Lipid	Diacylglycerol	52632	LC/MS Pos Late	100009053	3035	610.54051		9543694	7822644		HMDB07131		"58,064"				"133,647"						"203,962"			"110,692"			"159,581"	"398,085"	"35,471"	"256,438"	"115,781"	"125,592"
1819	1-palmitoleoyl-3-oleoyl-glycerol (16:1/18:1)*	Lipid	Diacylglycerol	52631	LC/MS Pos Late	100009054	3154	610.54051						"365,564"	"910,015"	"961,973"	"241,553"	"883,402"	"3,730,162"	"329,901"	"1,322,044"	"789,788"	"571,170"	"373,224"	"4,303,295"	"5,252,385"	"1,387,301"	"5,115,487"	"1,103,233"	"1,827,902"	"4,675,369"	"8,323,423"	"1,504,342"	"9,979,225"	"5,618,878"	"3,309,070"
1650	1-palmitoleoyl-GPC (16:1)*	Lipid	Lysolipid	33230	LC/MS Pos Late	100001511	1450	494.32412		24779461	21403152		HMDB10383	"1,415,960"	"1,076,385"	"1,271,401"	"960,428"	"1,403,972"	"1,660,915"	"1,044,172"	"1,999,797"	"1,156,424"	"1,273,798"	"928,125"	"1,926,825"	"1,908,286"	"1,009,098"	"2,172,461"	"1,814,648"	"1,504,970"	"1,875,160"	"2,182,352"	"2,811,665"	"2,233,112"	"1,779,319"	"1,769,028"
1805	1-palmitoleoylglycerol (16:1)*	Lipid	Monoacylglycerol	52431	LC/MS Neg	100008952	6094	253.21727						"907,441"	"3,909,182"	"1,670,447"	"685,982"	"4,802,099"	"7,710,267"	"2,480,211"	"3,043,164"	"1,622,689"	"1,863,616"		"9,093,413"	"10,122,240"	"5,461,982"	"11,887,092"	"7,096,765"	"3,196,601"	"7,775,283"	"7,394,498"	"6,219,501"	"18,438,444"	"19,335,984"	"10,026,950"
1504	1-palmitoyl-2-arachidonoyl-GPC (16:0/20:4)	Lipid	Phospholipid Metabolism	52462	LC/MS Pos Late	100008914	2091	782.56944	35418-58-7	10747814	8923140			"276,614,112"	"227,847,120"	"239,869,680"	"239,793,232"	"287,258,496"	"186,689,888"	"234,196,560"	"245,066,496"	"288,573,536"	"303,105,856"	"314,812,960"	"172,699,840"	"136,416,592"	"184,168,784"	"155,156,560"	"200,803,920"	"204,415,968"	"84,083,864"	"125,776,496"	"170,969,824"	"75,283,448"	"120,494,080"	"227,968,368"
1526	1-palmitoyl-2-arachidonoyl-GPE (16:0/20:4)*	Lipid	Phospholipid Metabolism	52464	LC/MS Pos Late	100008990	2198	740.52248		9546800	7825750		HMDB05323	"115,637,656"	"101,970,432"	"114,018,592"	"102,947,160"	"119,326,064"	"115,311,920"	"103,360,216"	"114,390,944"	"109,424,448"	"125,551,704"	"105,525,632"	"121,470,448"	"104,935,840"	"87,377,592"	"120,280,816"	"113,442,672"	"122,174,680"	"97,194,384"	"119,871,384"	"109,205,192"	"87,065,232"	"118,518,880"	"112,371,976"
1517	1-palmitoyl-2-arachidonoyl-GPI (16:0/20:4)*	Lipid	Phospholipid Metabolism	52467	LC/MS Polar	100008993	892	857.51855			24767674			"3,101,180"	"3,017,440"	"2,972,713"	"3,300,985"	"3,468,358"	"3,034,425"	"2,610,814"	"4,123,762"	"3,645,332"	"4,214,807"	"3,184,236"	"3,974,426"	"2,927,150"	"3,961,534"	"2,362,808"	"3,336,279"	"3,198,928"	"2,347,949"	"2,952,296"	"2,597,631"	"1,810,915"	"2,610,932"	"3,446,274"
1820	1-palmitoyl-2-linoleoyl-glycerol (16:0/18:2)*	Lipid	Diacylglycerol	52633	LC/MS Pos Late	100009052	3080	610.54051		9543695	7822645		"HMDB05207,HMDB07103"	"229,124"	"725,330"	"310,290"	"225,828"	"286,239"	"209,395"	"970,274"	"321,889"	"491,856"	"629,779"	"356,337"	"149,519"	"163,046"	"495,557"	"105,718"	"254,887"	"132,318"		"159,685"	"176,446"	"71,317"	"196,349"	
1497	1-palmitoyl-2-linoleoyl-GPC (16:0/18:2)	Lipid	Phospholipid Metabolism	42446	LC/MS Pos Late	1537	2160	758.56944	40811-94-7	5287971	4450224			"466,384,160"	"472,518,528"	"491,448,352"	"447,780,480"	"438,537,344"	"467,516,544"	"503,005,952"	"441,144,512"	"473,729,888"	"544,001,216"	"460,048,544"	"491,831,168"	"414,852,992"	"441,565,632"	"476,801,600"	"448,269,696"	"426,965,472"	"402,732,384"	"479,908,704"	"386,159,104"	"362,103,552"	"500,260,160"	"439,040,000"
1528	1-palmitoyl-2-linoleoyl-GPE (16:0/18:2)	Lipid	Phospholipid Metabolism	42449	LC/MS Pos Late	100001870	2275	716.52248		9546747	7825697		HMDB05322	"63,217,368"	"72,268,432"	"73,444,696"	"69,564,680"	"59,751,568"	"89,434,800"	"69,959,104"	"58,702,848"	"65,185,936"	"70,838,152"	"50,944,996"	"113,783,544"	"112,972,096"	"66,578,984"	"116,159,992"	"93,438,632"	"84,089,592"	"126,755,720"	"153,589,440"	"98,298,600"	"120,408,808"	"162,956,816"	"86,959,144"
1515	1-palmitoyl-2-linoleoyl-GPI (16:0/18:2)	Lipid	Phospholipid Metabolism	52450	LC/MS Polar	1528	910	833.51845			21403024			"1,889,157"	"2,478,048"	"1,886,338"	"2,550,899"	"1,826,198"	"1,878,666"	"2,770,005"	"1,670,834"	"2,737,192"	"2,398,673"	"2,104,520"	"2,958,172"	"3,053,443"	"3,245,451"	"2,331,093"	"2,454,007"	"2,311,569"	"2,550,709"	"3,114,113"	"2,634,910"	"2,563,664"	"2,546,884"	"2,225,639"
1530	1-palmitoyl-2-linoleoyl-GPS (16:0/18:2)	Lipid	Phospholipid Metabolism	52618	LC/MS Polar	100001857	913	758.49775						"289,068"	"278,699"	"341,689"	"405,675"	"267,565"	"329,218"	"296,323"	"337,855"	"326,150"	"424,380"	"238,490"	"438,607"	"517,175"	"315,203"	"448,728"	"439,652"	"372,685"	"483,300"	"421,657"	"395,807"	"372,123"	"424,099"	"412,478"
1496	1-palmitoyl-2-oleoyl-GPC (16:0/18:1)	Lipid	Phospholipid Metabolism	52461	LC/MS Pos Late	1539	2358	760.58509	26853-31-6;26853-31-6	6436017	4940699			"529,013,024"	"537,673,856"	"582,763,968"	"502,293,152"	"584,811,968"	"696,691,968"	"493,685,760"	"592,380,288"	"508,697,120"	"574,713,536"	"443,664,832"	"623,365,248"	"555,916,608"	"487,110,912"	"600,712,832"	"599,957,312"	"567,037,952"	"654,812,672"	"721,069,952"	"513,717,664"	"648,526,720"	"699,895,104"	"611,632,896"
1521	1-palmitoyl-2-oleoyl-GPE (16:0/18:1)	Lipid	Phospholipid Metabolism	19263	LC/MS Pos Late	1526	2509	718.53813	26662-94-2	5283496	4446615		HMDB05320	"52,104,544"	"64,640,988"	"59,421,324"	"56,094,440"	"61,953,520"	"118,768,136"	"57,591,980"	"73,198,888"	"60,040,248"	"63,330,836"	"39,260,896"	"108,620,304"	"113,225,024"	"64,743,000"	"123,301,560"	"112,891,040"	"95,525,392"	"127,688,832"	"155,921,520"	"97,313,472"	"140,144,096"	"132,207,848"	"87,681,288"
1519	1-palmitoyl-2-oleoyl-GPG (16:0/18:1)	Lipid	Phospholipid Metabolism	52448	LC/MS Polar	100000641	745	747.51853		5283509	4446626			"3,730,521"	"2,989,801"	"2,581,956"	"2,829,791"	"3,158,481"	"3,520,766"	"2,683,564"	"3,613,087"	"3,367,136"	"3,513,397"	"3,352,467"	"5,246,048"	"4,024,345"	"3,018,173"	"3,821,010"	"3,601,209"	"3,788,991"	"3,399,440"	"3,794,035"	"3,613,317"	"4,283,305"	"4,396,197"	"3,243,418"
1548	1-palmitoyl-2-oleoyl-GPI (16:0/18:1)*	Lipid	Phospholipid Metabolism	52669	LC/MS Polar	100009066	893	835.5342			24767668			"1,492,154"	"2,026,218"	"1,518,417"	"1,857,127"	"1,425,055"	"2,854,270"	"1,782,883"	"1,846,758"	"1,836,992"	"1,574,173"	"1,102,900"	"4,533,871"	"4,388,727"	"3,487,759"	"3,633,032"	"2,887,019"	"3,759,514"	"4,941,660"	"4,708,262"	"3,995,070"	"6,523,320"	"3,878,589"	"2,443,656"
1578	1-palmitoyl-2-oleoyl-GPS (16:0/18:1)	Lipid	Phospholipid Metabolism	19261	LC/MS Pos Late	1531	2660	762.52797	40290-44-6	5283499	4446618	C13880		"5,112,297"	"5,270,077"	"5,528,961"	"7,697,783"	"6,700,625"	"5,741,158"	"4,759,454"	"7,238,346"	"4,939,307"	"7,076,308"	"4,663,588"	"5,353,622"	"5,815,932"	"5,480,435"	"5,404,541"	"6,876,843"	"5,030,776"	"6,062,632"	"5,393,819"	"5,575,108"	"4,402,360"	"5,203,119"	"5,561,880"
1509	1-palmitoyl-2-palmitoleoyl-GPC (16:0/16:1)*	Lipid	Phospholipid Metabolism	52470	LC/MS Pos Late	100008984	2160	732.55378						"37,932,076"	"39,563,064"	"38,604,780"	"45,678,416"	"51,605,784"	"69,015,200"	"32,065,152"	"49,165,752"	"36,298,904"	"39,813,984"	"28,451,888"	"89,995,856"	"80,421,888"	"48,563,940"	"75,402,696"	"70,942,784"	"65,666,680"	"104,427,256"	"101,296,864"	"90,521,568"	"106,388,288"	"96,525,928"	"75,237,040"
1545	1-palmitoyl-2-stearoyl-GPC (16:0/18:0)	Lipid	Phospholipid Metabolism	52616	LC/MS Pos Late	100008921	2653	762.60074	59403-51-9		24766643			"35,740,336"	"33,703,784"	"31,012,710"	"31,847,844"	"36,760,852"	"32,453,734"	"44,915,816"	"37,187,540"	"42,251,964"	"39,167,932"	"38,546,668"	"27,919,362"	"27,936,608"	"52,929,088"	"29,548,074"	"47,241,108"	"31,700,860"	"20,659,572"	"29,022,984"	"23,274,240"	"22,899,928"	"28,579,294"	"28,086,900"
1821	1-palmitoyl-3-linoleoyl-glycerol (16:0/18:2)*	Lipid	Diacylglycerol	52634	LC/MS Pos Late	100009055	3197	610.54104						"5,076,583"	"9,320,947"	"6,273,341"	"4,351,626"	"6,865,719"	"6,450,003"	"10,227,251"	"5,791,349"	"9,542,595"	"8,107,964"	"5,283,470"	"6,169,868"	"7,041,512"	"9,714,686"	"7,304,408"	"6,129,203"	"4,765,904"	"5,029,296"	"8,683,923"	"3,375,750"	"6,692,735"	"6,941,028"	"6,174,185"
1647	1-palmitoyl-GPC (16:0)	Lipid	Lysolipid	33955	LC/MS Pos Late	100001263	1525	496.33977	17364-16-8	86554	78064		HMDB10382	"44,764,932"	"32,385,436"	"38,932,008"	"38,225,960"	"42,966,084"	"42,648,680"	"34,883,036"	"45,464,704"	"44,642,308"	"44,832,624"	"36,906,136"	"39,726,904"	"39,854,868"	"40,106,816"	"45,028,148"	"46,770,932"	"41,233,548"	"44,942,588"	"54,031,856"	"34,693,792"	"41,497,084"	"42,006,092"	"37,991,080"
1684	1-palmitoyl-GPE (16:0)	Lipid	Lysolipid	35631	LC/MS Pos Late	100001567	1544	454.29282		9547069	7826019		HMDB11503	"10,319,380"	"9,232,151"	"12,749,851"	"10,308,377"	"11,430,156"	"19,880,430"	"10,089,665"	"12,411,726"	"10,474,262"	"11,232,254"	"8,969,773"	"15,889,078"	"14,464,946"	"13,562,184"	"18,263,704"	"15,147,528"	"13,581,687"	"18,671,552"	"24,635,810"	"14,371,321"	"19,563,666"	"19,545,212"	"12,815,121"
1731	1-palmitoyl-GPG (16:0)*	Lipid	Lysolipid	45970	LC/MS Neg	100005717	5570	483.27284		3300276	2548639			"1,508,640"	"797,496"	"1,073,614"	"889,065"	"644,872"	"1,008,945"	"625,002"	"743,734"	"641,737"	"505,037"	"625,639"	"1,466,038"	"622,548"	"1,052,106"	"975,038"	"737,091"	"714,814"	"488,263"	"526,264"	"448,158"	"669,513"	"1,205,807"	"931,118"
1707	1-palmitoyl-GPI (16:0)*	Lipid	Lysolipid	35305	LC/MS Neg	100001655	5564	571.28888					HMDB61695	"6,379,410"	"8,318,112"	"5,582,839"	"5,469,195"	"8,489,996"	"8,877,382"	"8,661,684"	"10,567,955"	"5,935,069"	"5,609,632"	"7,832,879"	"9,761,684"	"9,354,443"	"9,238,737"	"8,765,471"	"11,615,108"	"8,080,874"	"8,423,747"	"7,285,030"	"7,573,347"	"12,110,221"	"11,824,732"	"12,802,831"
1733	1-palmitoyl-GPS (16:0)*	Lipid	Lysolipid	46130	LC/MS Pos Late	100005805	1551	498.28265		9547100	7826050			"309,377"	"132,773"	"349,998"	"297,124"	"323,226"	"363,215"	"151,086"	"297,122"	"250,894"	"400,580"	"303,885"	"349,628"	"398,369"	"304,711"	"501,655"	"387,419"	"315,245"	"405,860"	"615,827"	"465,954"	"475,878"	"538,605"	"385,860"
1786	1-palmitoylglycerol (16:0)	Lipid	Monoacylglycerol	21127	LC/MS Neg	100000827	6400	255.23293	542-44-9	14900	14201		HMDB31074	"16,838,750"	"49,380,088"	"21,968,030"	"17,997,992"	"44,412,064"	"54,672,960"	"39,446,764"	"28,777,120"	"28,024,372"	"19,511,868"	"23,615,490"	"56,533,864"	"57,796,608"	"42,798,024"	"46,094,620"	"53,155,736"	"25,033,500"	"38,339,736"	"40,834,752"	"24,305,312"	"66,616,328"	"77,104,264"	"44,343,052"
1499	1-stearoyl-2-arachidonoyl-GPC (18:0/20:4)	Lipid	Phospholipid Metabolism	42450	LC/MS Pos Late	100001869	2300	810.60074	35418-59-8	16219824	17347139			"359,722,560"	"309,058,048"	"308,454,688"	"288,733,888"	"378,957,568"	"237,216,608"	"313,951,104"	"358,196,064"	"386,291,744"	"367,658,976"	"445,533,024"	"209,175,728"	"184,579,920"	"251,723,408"	"187,209,072"	"248,943,088"	"271,668,608"	"128,958,072"	"142,602,944"	"223,453,568"	"120,854,024"	"153,115,168"	"253,598,544"
1523	1-stearoyl-2-arachidonoyl-GPE (18:0/20:4)	Lipid	Phospholipid Metabolism	52447	LC/MS Pos Late	100008977	2424	768.55378		5289133	4451158			"387,484,576"	"351,148,864"	"352,794,272"	"347,212,672"	"365,525,984"	"348,351,584"	"338,090,528"	"371,571,872"	"373,181,952"	"375,733,344"	"376,099,968"	"318,117,792"	"284,639,168"	"312,733,568"	"308,372,960"	"303,695,552"	"332,489,504"	"290,306,656"	"296,597,728"	"285,453,984"	"237,807,824"	"298,083,168"	"317,696,832"
1512	1-stearoyl-2-arachidonoyl-GPI (18:0/20:4)	Lipid	Phospholipid Metabolism	52449	LC/MS Polar	100000616	870	885.54948			21403055			"18,947,396"	"16,230,518"	"15,660,076"	"14,571,337"	"16,629,596"	"14,951,356"	"16,136,729"	"18,668,426"	"18,733,650"	"18,897,616"	"19,463,376"	"12,398,212"	"12,766,372"	"13,062,486"	"11,915,709"	"11,968,520"	"14,128,971"	"7,787,527"	"9,542,210"	"10,630,293"	"5,583,723"	"10,011,917"	"11,750,777"
1640	1-stearoyl-2-arachidonoyl-GPS (18:0/20:4)	Lipid	Phosphatidylserine (PS)	52235	LC/MS Pos Late	100001872	2565	812.54361						"38,954,268"	"40,557,564"	"42,235,588"	"50,576,608"	"44,919,796"	"26,710,464"	"42,027,864"	"48,835,624"	"45,156,160"	"62,382,360"	"57,404,352"	"17,821,484"	"17,758,560"	"43,533,544"	"22,554,998"	"42,486,256"	"33,142,722"	"27,110,940"	"15,246,026"	"27,053,780"	"17,700,132"	"13,436,901"	"32,164,406"
1505	1-stearoyl-2-linoleoyl-GPC (18:0/18:2)*	Lipid	Phospholipid Metabolism	52452	LC/MS Pos Late	100008980	2380	786.60074						"496,167,584"	"472,132,160"	"507,577,056"	"513,336,864"	"461,632,768"	"508,810,400"	"492,661,312"	"476,056,544"	"516,595,104"	"497,184,864"	"490,893,088"	"521,578,592"	"552,672,704"	"566,696,448"	"555,782,208"	"508,888,928"	"504,480,736"	"525,707,104"	"534,427,136"	"506,412,256"	"491,391,104"	"555,542,784"	"499,636,896"
1531	1-stearoyl-2-linoleoyl-GPE (18:0/18:2)*	Lipid	Phospholipid Metabolism	52446	LC/MS Pos Late	100008976	2522	744.55378		9546749	7825699			"222,192,560"	"209,164,032"	"229,139,840"	"225,436,800"	"194,504,144"	"236,266,096"	"214,500,096"	"214,405,632"	"210,555,680"	"217,403,376"	"180,088,224"	"282,256,000"	"296,481,120"	"228,852,096"	"286,333,728"	"246,139,440"	"255,148,720"	"267,259,472"	"335,977,632"	"262,909,056"	"259,264,832"	"344,813,088"	"261,860,944"
1518	1-stearoyl-2-linoleoyl-GPI (18:0/18:2)	Lipid	Phospholipid Metabolism	52468	LC/MS Polar	100008994	910	861.54985			24767694			"5,831,826"	"5,146,305"	"5,543,758"	"5,574,092"	"3,816,122"	"4,990,402"	"4,819,951"	"4,768,545"	"5,365,191"	"4,638,087"	"4,392,997"	"6,897,837"	"7,712,614"	"5,597,060"	"7,585,509"	"5,045,431"	"6,377,279"	"7,089,676"	"6,177,003"	"5,661,025"	"6,507,428"	"6,782,181"	"5,760,004"
1585	1-stearoyl-2-linoleoyl-GPS (18:0/18:2)	Lipid	Phospholipid Metabolism	53009	LC/MS Polar	100000642	892	786.52905		9547091	7826041			"1,987,322"	"1,775,691"	"2,027,354"	"2,713,398"	"1,300,523"	"2,063,524"	"2,126,892"	"2,213,934"	"2,049,490"	"2,641,700"	"1,442,663"	"2,244,514"	"2,762,030"	"2,709,482"	"2,424,827"	"2,690,984"	"2,134,586"	"2,409,993"	"2,303,203"	"2,265,575"	"1,799,233"	"2,112,347"	"2,068,719"
1500	1-stearoyl-2-oleoyl-GPC (18:0/18:1)	Lipid	Phospholipid Metabolism	52438	LC/MS Pos Late	100008904	2644	788.61639	56421-10-4		24766704			"339,143,008"	"327,314,496"	"368,995,424"	"346,147,616"	"373,481,984"	"402,652,608"	"273,889,664"	"421,648,992"	"351,995,744"	"324,280,896"	"304,430,400"	"386,394,592"	"476,264,608"	"378,191,968"	"409,986,528"	"380,702,368"	"403,357,888"	"568,078,080"	"478,298,400"	"441,922,080"	"563,564,096"	"474,168,608"	"432,685,472"
1525	1-stearoyl-2-oleoyl-GPE (18:0/18:1)	Lipid	Phospholipid Metabolism	42448	LC/MS Pos Late	100001856	2858	746.56944						"68,966,512"	"71,003,920"	"65,356,532"	"63,144,332"	"75,057,216"	"99,536,016"	"69,289,968"	"85,636,360"	"72,840,872"	"67,501,776"	"51,897,440"	"89,073,840"	"111,462,928"	"72,495,672"	"96,655,784"	"90,332,904"	"83,983,552"	"110,442,928"	"124,197,760"	"92,347,752"	"123,675,168"	"108,789,824"	"86,806,240"
1654	1-stearoyl-GPC (18:0)	Lipid	Lysolipid	33961	LC/MS Pos Late	100001271	1606	524.37107	19420-57-6	497299	435389		HMDB10384	"45,619,640"	"31,164,098"	"38,173,212"	"38,911,836"	"42,171,256"	"46,362,480"	"33,671,316"	"53,309,392"	"51,000,512"	"39,878,856"	"40,470,084"	"40,740,732"	"52,413,288"	"49,212,980"	"54,696,504"	"52,112,564"	"47,060,032"	"67,632,752"	"61,119,408"	"52,629,828"	"63,719,912"	"46,657,680"	"49,086,764"
1687	1-stearoyl-GPE (18:0)	Lipid	Lysolipid	42398	LC/MS Pos Late	100001461	1626	482.32412	69747-55-3	9547068	7826018		HMDB11130	"28,809,066"	"24,431,248"	"25,685,944"	"25,698,988"	"25,107,048"	"39,900,356"	"24,487,320"	"30,013,746"	"25,288,796"	"22,262,632"	"22,831,448"	"29,030,420"	"31,916,472"	"36,404,272"	"37,752,228"	"29,306,750"	"29,457,938"	"40,188,016"	"41,972,800"	"29,542,860"	"39,718,984"	"35,616,208"	"26,725,200"
1734	1-stearoyl-GPG (18:0)	Lipid	Lysolipid	34437	LC/MS Neg	100001462	5816	511.30414			21403138			"1,089,792"	"479,557"	"523,930"	"937,130"	"390,449"	"118,493"	"142,207"	"311,621"	"371,950"		"247,016"	"233,352"	"188,529"	"303,784"		"273,093"						"165,045"	"125,155"
1710	1-stearoyl-GPI (18:0)	Lipid	Lysolipid	19324	LC/MS Pos Late	100000656	1700	601.33474	796963-93-4		21403067		HMDB61696	"3,025,658"	"2,611,994"	"2,304,267"	"2,117,925"	"3,314,059"	"3,127,116"	"2,452,686"	"2,844,132"	"3,357,698"	"3,817,946"	"3,310,593"	"2,068,838"	"2,264,869"	"1,446,502"	"2,896,721"	"1,912,684"	"2,246,390"	"1,937,736"	"3,099,219"	"2,622,089"	"2,716,695"	"2,671,351"	"3,393,933"
1720	1-stearoyl-GPS (18:0)*	Lipid	Lysolipid	45966	LC/MS Pos Late	100004327	1634	526.31395		9547101	7826051			"2,831,846"	"2,189,090"	"3,263,496"	"3,061,755"	"2,846,762"	"2,518,900"	"1,854,062"	"3,349,870"	"2,636,316"	"4,232,073"	"3,110,109"	"2,522,452"	"2,800,794"	"3,647,939"	"3,556,221"	"3,490,902"	"2,253,293"	"3,428,364"	"4,050,044"	"3,724,978"	"3,860,799"	"3,146,060"	"2,748,994"
1060	10-heptadecenoate (17:1n7)	Lipid	Long Chain Fatty Acid	33971	LC/MS Neg	100001278	5555	267.23295	29743-97-3	5312435	4471860		HMDB60038	"29,881,672"	"51,595,320"	"41,004,152"	"19,814,748"	"30,568,192"	"49,307,416"	"45,970,432"	"40,462,504"	"34,275,600"	"20,380,960"	"22,780,368"	"31,301,424"	"35,364,892"	"31,623,450"	"39,304,040"	"26,896,842"	"34,477,560"	"26,291,774"	"13,274,778"	"15,910,921"	"20,208,916"	"32,441,738"	"29,374,476"
1070	10-nonadecenoate (19:1n9)	Lipid	Long Chain Fatty Acid	33972	LC/MS Neg	100001277	5780	295.26425	73033-09-7	5312513	4471938		HMDB13622	"14,978,115"	"20,892,300"	"16,339,153"	"14,146,017"	"12,795,141"	"20,922,056"	"16,731,014"	"17,174,260"	"14,590,674"	"8,215,452"	"7,666,354"	"12,958,507"	"18,901,616"	"19,545,054"	"13,052,120"	"15,590,234"	"15,453,024"	"13,339,222"	"5,309,091"	"5,996,988"	"8,547,168"	"12,577,567"	"13,077,429"
1354	"12,13-DiHOME"	Lipid	"Fatty Acid, Dihydroxy"	38395	LC/MS Neg	62	5137	313.23843	263399-35-5	10236635	8412123	C14829	HMDB04705	"3,488,702"	"4,237,482"	"3,857,021"	"2,496,182"	"2,401,394"	"3,368,560"	"5,954,485"	"4,182,538"	"4,066,695"	"2,695,257"	"2,726,424"	"3,680,389"	"4,770,669"	"4,414,586"	"2,986,243"	"4,155,418"	"2,566,683"	"3,172,079"	"3,311,096"	"2,207,934"	"2,258,589"	"3,421,328"	"3,774,324"
1336	13-HODE + 9-HODE	Lipid	"Fatty Acid, Monohydroxy"	37752	LC/MS Neg	100002196	5275	295.22825		43013				"10,894,706"	"24,063,660"	"11,059,189"	"8,711,209"	"13,821,186"	"15,173,547"	"11,007,869"	"7,379,633"	"14,202,188"	"6,437,819"	"7,575,977"	"3,555,782"	"12,363,261"	"10,741,794"	"9,642,365"	"11,800,106"	"9,705,332"	"12,399,023"	"11,994,703"	"7,383,612"	"10,212,756"	"12,981,724"	"12,357,999"
1159	15-methylpalmitate	Lipid	"Fatty Acid, Branched"	38768	LC/MS Neg	100002945	5695	269.24868		17903417				"6,858,553"	"7,290,395"	"5,688,220"	"8,034,893"	"6,896,674"	"4,944,062"	"8,088,323"	"5,722,867"	"5,076,548"	"4,759,113"	"6,192,927"	"5,176,793"	"4,606,012"	"4,722,163"	"6,006,604"	"6,637,896"	"4,405,154"	"6,182,674"	"4,433,331"	"7,443,167"	"6,732,952"	"6,558,375"	"6,890,067"
1332	16-hydroxypalmitate	Lipid	"Fatty Acid, Monohydroxy"	39609	LC/MS Neg	100002953	5236.2	271.22786	506-13-8	10466	10034	C18218	HMDB06294	"3,085,576"	"8,068,855"	"2,691,259"	"1,984,753"	"3,102,404"	"6,615,789"	"5,833,422"	"6,112,468"	"4,926,829"	"3,123,899"	"3,806,599"	"5,711,657"	"5,736,322"	"3,254,178"	"3,938,631"	"3,860,152"	"4,510,748"	"3,794,973"	"5,261,386"	"2,526,254"	"4,590,254"	"5,474,829"	"4,056,194"
1162	17-methylstearate	Lipid	"Fatty Acid, Branched"	38296	LC/MS Neg	100002356	5993	297.2799	2724-59-6	3083779	2340933			"1,091,693"	"1,998,300"	"1,096,949"	"1,210,600"	"1,663,847"	"1,420,460"	"2,672,472"	"1,603,076"	"980,564"	"1,337,001"	"1,585,415"	"1,033,642"	"1,440,392"	"1,518,472"	"1,346,965"	"2,135,408"	"958,744"	"1,165,635"	"875,767"	"1,523,353"	"1,195,137"	"1,150,148"	"1,991,719"
1357	"19,20-DiHDPA"	Lipid	"Fatty Acid, Dihydroxy"	46286	LC/MS Neg	100002844	5212	361.23843		16061148	17220827			"575,202"	"1,019,023"	"431,942"	"519,950"	"576,992"	"579,977"	"684,240"	"1,367,711"	"1,060,384"	"756,040"	"1,286,000"	"371,538"	"446,863"	"192,573"	"288,577"	"181,687"	"315,466"		"128,728"	"296,239"	"54,252"	"216,157"	"593,807"
2694	2'-deoxyadenosine	Nucleotide	"Purine Metabolism, Adenine containing"	1553	LC/MS Pos Early	211	2252	252.10912	16373-93-6	13730	13135	C00559	HMDB00101	"1,827,304"	"2,408,318"	"2,510,238"	"1,703,833"	"3,687,642"	"1,967,008"	"946,962"	"2,021,495"	"2,378,960"	"3,058,538"	"1,469,529"	"1,666,577"	"2,452,062"	"1,650,374"	"2,809,707"	"2,573,274"	"1,618,403"	"1,465,318"	"3,546,964"	"1,366,465"	"1,525,981"	"1,481,489"	"2,643,943"
2693	2'-deoxyadenosine 3'-monophosphate	Nucleotide	"Purine Metabolism, Adenine containing"	40663	LC/MS Pos Early	100003420	1240	332.07545	102832-10-0	1467	1423			"322,434"	"741,858"	"669,140"	"509,087"	"1,003,692"	"343,520"		"357,905"	"690,119"	"941,052"	"520,316"	"218,440"	"513,960"	"343,272"	"694,038"	"752,349"	"336,599"	"470,512"	"660,714"	"392,308"		"115,846"	"864,240"
2692	2'-deoxyadenosine 5'-monophosphate	Nucleotide	"Purine Metabolism, Adenine containing"	46333	LC/MS Neg	100000485	1315	330.06089	653-63-4	12599	601	C00360	HMDB00905	"128,873"	"253,866"	"179,212"		"144,530"	"72,492"	"146,745"	"158,730"	"255,602"	"148,398"	"98,977"					"170,379"		"27,137"					
2775	2'-deoxycytidine	Nucleotide	"Pyrimidine Metabolism, Cytidine containing"	15949	LC/MS Pos Early	100000125	2193	228.09789	951-77-9	13711	13117	C00881	HMDB00014	"1,645,890"	"3,387,564"	"1,637,363"	"1,313,969"	"1,775,705"	"504,021"	"1,005,692"	"1,788,654"	"2,175,256"	"1,374,835"	"1,292,264"	"327,835"	"984,249"	"532,595"	"918,122"	"1,730,405"	"868,549"	"951,218"	"922,826"	"643,752"	"289,849"	"220,314"	"1,740,586"
2723	2'-deoxyguanosine	Nucleotide	"Purine Metabolism, Guanine containing"	1411	LC/MS Pos Early	348	1890	268.10404	961-07-9	187790	163230	C00330	HMDB00085	"6,695,419"	"8,540,904"	"8,645,130"	"5,759,606"	"11,156,962"	"4,314,375"	"3,411,612"	"7,624,427"	"8,808,863"	"8,251,134"	"5,538,209"	"3,262,581"	"5,244,468"	"3,783,653"	"6,437,462"	"6,538,327"	"3,869,549"	"3,764,322"	"7,235,871"	"2,885,967"	"3,757,451"	"3,861,820"	"6,487,615"
2722	2'-deoxyguanosine 3'-monophosphate	Nucleotide	"Purine Metabolism, Guanine containing"	41916	LC/MS Polar	100003423	4100	346.0558	102814-03-9	4480652	3678620			"151,989"	"203,786"	"178,002"	"172,040"	"354,438"	"135,768"	"117,476"	"161,071"	"232,162"	"286,962"	"176,486"	"94,612"	"176,260"	"125,726"	"122,776"	"223,207"	"162,691"	"163,490"	"142,620"	"80,948"	"94,466"		"211,946"
2721	2'-deoxyguanosine 5'-monophosphate (dGMP)	Nucleotide	"Purine Metabolism, Guanine containing"	35662	LC/MS Pos Early	100001546	950	348.07036	902-04-5	65059	625	C00362	HMDB01044	"117,360"	"114,179"	"62,813"		"76,986"		"66,767"	"142,379"	"143,969"	"130,854"	"61,730"				"36,339"	"106,877"	"41,240"		"37,464"				"41,935"
2658	2'-deoxyinosine	Nucleotide	"Purine Metabolism, (Hypo)Xanthine/Inosine containing"	15076	LC/MS Pos Early	100000135	1250	253.09313	890-38-0	65058	58569	C05512	HMDB00071	"4,379,219"	"7,270,098"	"5,855,550"	"4,249,619"	"8,534,901"	"2,772,136"	"2,271,986"	"4,576,254"	"6,543,831"	"6,449,773"	"3,911,497"	"2,261,537"	"4,318,190"	"2,621,663"	"5,349,362"	"4,833,774"	"3,124,869"	"3,095,227"	"4,679,572"	"2,550,859"	"2,523,966"	"2,724,650"	"5,498,196"
2753	2'-deoxyuridine	Nucleotide	"Pyrimidine Metabolism, Uracil containing"	52602	LC/MS Neg	536	1586	227.0673	951-78-0	13712	13118	C00526	HMDB00012	"559,651"	"769,415"	"453,982"	"580,010"	"733,212"	"180,323"	"297,345"	"390,921"	"1,015,285"	"557,667"	"504,328"	"251,790"	"309,666"	"200,267"	"499,602"	"408,314"	"289,513"	"223,698"	"347,375"	"350,758"	"188,469"	"284,997"	"357,433"
3077	"2,3-dihydroxyisovalerate"	Xenobiotics	Food Component/Plant	38276	LC/MS Polar	100002417	1050	133.05063	1756-18-9	677	657	C04039	HMDB12141	"237,461"	"182,335"	"126,374"	"205,130"	"245,355"	"259,138"	"207,448"	"134,860"	"185,602"	"152,445"	"144,514"	"286,992"	"236,446"	"246,989"	"162,263"	"284,569"	"198,852"	"204,854"	"307,124"	"212,392"	"286,211"	"220,409"	"179,499"
86	2-aminoadipate	Amino Acid	Lysine Metabolism	6146	LC/MS Pos Early	381	1912	162.07609	542-32-5;1118-90-7	469	456	C00956	HMDB00510	"24,048,420"	"27,976,982"	"18,926,408"	"24,943,976"	"20,809,416"	"21,450,660"	"57,768,800"	"29,876,314"	"25,165,592"	"26,107,768"	"24,543,432"	"18,669,184"	"20,205,272"	"21,363,018"	"16,715,753"	"28,904,548"	"18,105,262"	"24,611,918"	"19,803,144"	"20,579,414"	"30,267,164"	"18,524,084"	"28,512,468"
1228	2-aminoheptanoate	Lipid	"Fatty Acid, Amino"	43761	LC/MS Pos Early	100004542	3160	146.11756	1115-90-8	227939	198338			"685,838"	"926,692"	"576,301"	"666,807"	"702,469"	"749,657"	"731,830"	"792,105"	"718,161"	"526,288"	"587,365"	"796,415"	"736,871"	"683,854"	"602,166"	"806,255"	"792,582"	"645,503"	"637,717"	"505,840"	"588,319"	"592,809"	"545,113"
1797	2-arachidonoylglycerol (20:4)	Lipid	Monoacylglycerol	19266	LC/MS Neg	100000584	6170	303.23293	53847-30-6	5282280	4445451	C13856	HMDB04666	"693,003"	"1,312,180"	"483,874"	"563,985"	"909,792"		"1,160,533"	"960,893"	"777,387"	"435,244"	"1,177,730"	"451,554"	"545,496"	"547,557"	"508,041"	"861,274"	"550,955"			"417,818"		"422,424"	"753,883"
355	2-hydroxybutyrate/2-hydroxyisobutyrate	Amino Acid	"Methionine, Cysteine, SAM and Taurine Metabolism"	52281	LC/MS Polar	100008928	1258	103.04006						"1,043,036"	"1,865,111"	"752,444"	"770,538"	"1,832,677"	"485,632"	"2,981,463"	"1,004,713"	"1,078,086"	"1,016,298"	"1,535,926"	"646,589"	"647,692"	"301,017"	"537,825"	"689,867"	"442,988"	"535,817"	"522,094"	"733,440"	"600,332"	"592,951"	"1,069,395"
1175	2-hydroxyglutarate	Lipid	"Fatty Acid, Dicarboxylate"	37253	LC/MS Pos Early	100002070	958	131.03389	40951-21-1	43	42	C02630	HMDB00606	"1,849,066"	"1,095,952"	"1,929,619"	"1,669,816"	"1,519,760"	"1,369,220"	"3,139,530"	"1,665,407"	"1,149,878"	"1,693,121"	"1,186,737"	"1,505,022"	"2,036,914"	"1,411,543"	"2,209,635"	"2,025,955"	"2,758,200"	"1,523,458"	"1,535,364"	"1,669,537"	"1,275,999"	"1,975,138"	"2,171,582"
1312	2-hydroxypalmitate	Lipid	"Fatty Acid, Monohydroxy"	35675	LC/MS Neg	100001579	5511.2	271.22786	764-67-0	92836	83805		HMDB31057	"6,315,898"	"10,655,624"	"7,077,360"	"5,523,207"	"7,859,944"	"10,286,452"	"9,260,003"	"10,906,481"	"7,453,640"	"4,492,539"	"6,584,096"	"4,867,064"	"6,738,668"	"6,565,832"	"8,244,326"	"6,649,059"	"8,243,672"	"7,668,735"	"4,893,132"	"4,929,071"	"7,282,308"	"9,387,403"	"8,748,094"
194	2-hydroxyphenylacetate	Amino Acid	Phenylalanine and Tyrosine Metabolism	1432	LC/MS Polar	235	858.6	151.04006	614-75-5	11970	11476	C05852	HMDB00669		"209,596"		"1,508,986"	"289,095"	"215,024"				"397,643"	"231,993"	"483,830"	"803,328"	"691,999"	"302,160"	"1,380,457"	"257,395"	"779,622"	"235,748"		"163,027"	"327,302"	"296,481"
1313	2-hydroxystearate	Lipid	"Fatty Acid, Monohydroxy"	17945	LC/MS Neg	1239	5695	299.25917	629-22-1	69417	62625	C03045		"4,779,687"	"7,298,829"	"4,462,014"	"8,196,275"	"4,451,509"	"4,108,886"	"6,097,226"	"7,470,920"	"7,524,255"	"2,318,955"	"4,089,147"	"4,066,365"	"7,048,687"	"3,959,356"	"4,957,594"	"3,292,654"	"4,949,509"	"5,484,207"	"2,871,838"	"2,798,632"	"3,706,568"	"4,595,259"	"5,171,237"
1794	2-linoleoylglycerol (18:2)	Lipid	Monoacylglycerol	32506	LC/MS Neg	100000987	6250	279.23293	3443-82-1	5365676	4517636		HMDB11538	"9,927,927"	"25,660,878"	"12,833,684"	"10,508,035"	"20,233,280"	"10,616,896"	"18,845,954"	"20,267,584"	"15,739,581"	"9,176,872"	"16,177,171"	"12,246,891"	"12,097,284"	"20,601,552"	"10,665,639"	"17,327,826"	"9,273,848"	"6,642,991"	"4,721,204"	"7,853,697"	"5,344,084"	"12,061,357"	"11,301,218"
1037	2-methylcitrate/homocitrate	Energy	TCA Cycle	52282	LC/MS Neg	100008929	575	205.03538						"1,250,850"	"1,528,275"	"1,072,565"	"1,130,897"	"1,456,040"	"917,760"	"1,094,663"	"1,126,419"	"1,251,610"	"1,279,118"	"1,153,209"	"1,057,186"	"1,172,890"	"817,345"	"1,278,344"	"1,607,879"	"1,447,297"	"1,124,645"	"1,544,027"	"1,518,325"	"1,501,171"	"1,310,303"	"1,557,584"
1792	2-oleoylglycerol (18:1)	Lipid	Monoacylglycerol	21232	LC/MS Neg	100000943	6300	281.24858	3443-84-3	5319879	4478086			"21,313,110"	"55,483,600"	"52,989,972"	"15,795,816"	"77,735,416"	"80,704,352"	"35,058,816"	"55,473,544"	"34,616,724"	"20,516,004"	"24,559,714"	"87,156,352"	"83,838,256"	"68,003,368"	"80,088,312"	"65,358,424"	"47,932,556"	"68,156,144"	"53,254,220"	"37,085,688"	"73,053,312"	"114,909,240"	"71,319,776"
3084	2-oxindole-3-acetate	Xenobiotics	Food Component/Plant	40479	LC/MS Pos Early	100003109	2378	192.06552	2971-31-5	3080590	2338343			"616,876"	"1,980,166"	"202,247"	"391,182"	"538,534"	"909,437"	"636,012"	"493,514"	"473,996"	"1,013,044"	"1,055,933"	"266,448"	"195,835"	"467,791"	"275,772"	"457,310"	"249,291"	"597,871"	"715,876"	"140,519"	"458,395"	"220,188"	"215,835"
1651	2-palmitoleoyl-GPC (16:1)*	Lipid	Lysolipid	35819	LC/MS Pos Late	100001561	1425	494.32412			21403164			"349,808"	"267,358"	"404,750"	"498,944"	"343,670"	"941,542"	"224,923"	"546,033"	"248,963"	"348,452"	"177,904"	"878,178"	"1,037,257"	"597,423"	"840,843"	"450,054"	"746,589"	"1,130,924"	"991,193"	"1,168,924"	"1,380,118"	"927,981"	"660,112"
1806	2-palmitoleoylglycerol (16:1)*	Lipid	Monoacylglycerol	52432	LC/MS Neg	100008953	6016	253.21727							"1,836,541"		"265,608"	"4,352,688"	"3,383,124"	"1,632,900"	"1,610,618"	"767,037"	"1,573,254"		"4,553,268"	"4,778,791"	"2,787,696"	"9,561,733"	"5,031,107"	"1,242,142"	"2,091,386"	"4,896,895"	"5,890,533"	"14,148,724"	"13,597,307"	"7,550,212"
1648	2-palmitoyl-GPC (16:0)*	Lipid	Lysolipid	35253	LC/MS Neg	100001562	6215	570.34125		15061532	21403165		HMDB61702	"4,120,860"	"3,254,645"	"3,185,401"	"3,857,957"	"3,442,298"	"3,362,945"	"1,817,766"	"3,952,131"	"3,117,546"	"1,071,800"	"3,159,232"	"3,383,438"	"2,408,073"	"3,009,495"	"1,106,277"	"2,056,255"	"2,752,822"	"2,246,874"	"1,170,216"	"1,060,387"	"1,491,228"	"1,403,721"	"853,858"
1787	2-palmitoylglycerol (16:0)	Lipid	Monoacylglycerol	33419	LC/MS Neg	100001048	6300	255.23293	23470-00-0	123409	110006		HMDB11533	"5,369,253"			"6,655,888"	"19,298,318"	"18,699,860"		"11,570,009"	"10,733,468"	"7,202,209"	"7,091,837"	"19,627,492"	"21,811,440"	"14,597,971"	"13,972,251"	"25,142,092"	"9,778,941"	"5,234,740"	"10,117,722"	"8,848,137"	"17,802,654"	"25,272,664"	"18,645,104"
2991	2-piperidinone	Xenobiotics	Food Component/Plant	43400	LC/MS Pos Early	100004295	1675	100.07569	675-20-7	12665	12144			"130,056,824"	"87,747,608"	"96,472,160"	"88,509,296"	"87,561,488"	"116,566,928"	"71,214,064"	"73,546,400"	"94,569,016"	"81,396,080"	"75,078,336"	"104,128,544"	"86,260,880"	"83,579,048"	"94,872,984"	"68,598,856"	"88,083,480"	"82,614,712"	"72,178,776"	"71,211,472"	"70,074,048"	"80,566,520"	"83,967,736"
1688	2-stearoyl-GPE (18:0)*	Lipid	Lysolipid	41220	LC/MS Neg	100003901	6350	480.30956			24769218			"9,121,980"	"7,224,273"	"3,723,302"	"6,428,162"	"4,345,457"	"6,561,250"	"3,993,387"	"4,722,757"	"3,264,778"	"2,207,133"	"6,426,281"	"4,080,172"	"4,090,088"	"4,764,994"	"6,246,240"	"5,952,356"	"3,386,503"	"4,538,926"	"3,629,996"	"3,482,590"	"5,475,829"	"6,133,429"	"5,387,593"
2820	3'-dephosphocoenzyme A	Cofactors and Vitamins	Pantothenate and CoA Metabolism	18289	LC/MS Neg	100000138	2013	686.1416	3633-59-8	444485	392407	C00882	HMDB01373	"531,148"				"224,330"	"77,603"	"44,372"	"654,837"	"127,592"	"417,761"		"1,430,129"	"1,189,439"		"954,410"	"491,572"	"1,153,280"	"38,523"	"1,886,489"	"993,253"	"4,058,939"	"1,353,123"	"862,827"
133	3-(4-hydroxyphenyl)lactate	Amino Acid	Phenylalanine and Tyrosine Metabolism	32197	LC/MS Neg	240	1379	181.05063	6482-98-0	9378	9010	C03672	HMDB00755	"30,461"	"134,216"	"26,648"	"287,576"	"167,005"	"248,013"	"215,413"	"114,483"	"232,331"	"295,255"	"223,124"	"80,892"	"310,140"	"338,285"	"315,334"	"514,673"	"312,772"	"581,434"	"394,665"	"92,732"	"477,916"	"354,199"	"309,929"
2785	3-aminoisobutyrate	Nucleotide	"Pyrimidine Metabolism, Thymine containing"	1566	LC/MS Pos Early	1114	2215	104.07061	10569-72-9;214139-20-5	64956	58481	C05145	HMDB03911	"8,836,231"	"10,721,994"	"8,284,070"	"5,766,804"	"8,794,274"	"7,628,923"	"9,392,022"	"9,782,293"	"7,138,969"	"7,152,655"	"8,854,868"	"7,805,597"	"5,890,284"	"9,410,738"	"12,806,423"	"9,709,748"	"7,678,270"	"6,543,783"	"8,498,783"	"3,614,244"	"4,121,552"	"9,342,811"	"7,398,546"
1866	3-hydroxy-3-methylglutarate	Lipid	Mevalonate Metabolism	531	LC/MS Polar	112	2700	161.04555	503-49-1	1662	4573695	C03761	HMDB00355	"6,992,959"	"7,048,095"	"6,656,626"	"4,440,665"	"8,464,608"	"10,137,917"	"6,360,666"	"4,864,700"	"7,611,567"	"5,351,970"	"4,426,836"	"6,253,953"	"3,108,527"	"12,402,379"	"8,792,498"	"12,292,130"	"7,212,025"	"5,167,485"	"5,659,551"	"2,605,600"	"7,957,971"	"9,546,029"	"3,348,535"
1305	3-hydroxybutyrate (BHBA)	Lipid	Ketone Bodies	542	LC/MS Polar	254	1443.3	103.04007	625-72-9	441	428	C01089	HMDB00357	"27,754,778"	"47,522,752"	"19,430,752"	"24,818,592"	"49,233,956"	"32,749,736"	"22,859,006"	"28,516,066"	"37,082,808"	"36,014,252"	"38,235,348"	"26,389,512"	"23,449,680"	"17,604,222"	"28,129,124"	"24,029,792"	"23,552,916"	"12,503,912"	"16,597,462"	"30,146,672"	"12,488,233"	"23,631,328"	"33,856,244"
1273	3-hydroxybutyrylcarnitine (1)	Lipid	Fatty Acid Metabolism(Acyl Carnitine)	43264	LC/MS Pos Early	100003926	2400	248.14925		53481617			HMDB13127	"2,292,429"	"2,341,459"	"2,938,140"	"2,107,460"	"5,084,443"	"2,173,320"	"3,620,458"	"2,060,380"	"2,725,378"	"2,689,665"	"1,946,781"	"2,189,097"	"2,928,544"	"2,269,088"	"2,274,407"	"2,378,583"	"1,998,783"	"2,188,389"	"2,046,626"	"1,674,323"	"1,671,180"	"2,107,371"	"1,755,896"
293	3-methyl-2-oxobutyrate	Amino Acid	"Leucine, Isoleucine and Valine Metabolism"	44526	LC/MS Polar	100000936	911	115.04006	3715-29-5	49	48	C00141	HMDB00019	"340,674"	"153,367"	"295,463"	"527,383"	"252,528"	"274,334"	"316,497"	"396,489"	"249,616"	"329,890"	"372,758"	"288,235"	"319,887"	"315,630"	"345,889"	"619,741"	"281,338"	"311,757"	"272,608"	"281,847"	"292,201"	"245,779"	"295,867"
294	3-methyl-2-oxovalerate	Amino Acid	"Leucine, Isoleucine and Valine Metabolism"	15676	LC/MS Neg	100000036	2064.2	129.05572	1460-34-0;51829-07-3	47	46	C00671	HMDB03736	"309,882"		"260,299"	"652,732"			"478,616"	"307,881"	"1,442,228"			"214,980"	"171,847"	"318,291"	"358,145"	"954,880"	"277,861"	"410,315"	"392,641"		"183,340"	"210,900"	"351,207"
60	3-methylhistidine	Amino Acid	Histidine Metabolism	15677	LC/MS Pos Early	100000042	2670	170.09241	368-16-1	64969	58494	C01152	HMDB00479	"22,427,308"	"39,586,412"	"21,463,244"	"29,919,866"	"28,576,558"	"27,902,930"	"134,979,232"	"38,370,352"	"58,779,356"	"38,095,980"	"23,914,708"	"16,983,696"	"29,673,278"	"14,552,534"	"15,732,896"	"28,143,842"	"22,628,276"	"31,656,608"	"22,677,622"	"19,439,184"	"18,191,802"	"21,956,436"	"24,326,212"
846	3-phosphoglycerate	Carbohydrate	"Glycolysis, Gluconeogenesis, and Pyruvate Metabolism"	1414	LC/MS Neg	132	583	184.98566	80731-10-8	724	10669764	C00597	HMDB00807	"27,751,606"	"9,410,265"	"19,671,788"	"20,086,564"	"13,519,851"	"29,340,648"	"10,565,341"	"22,083,156"	"13,376,960"	"15,661,964"	"17,453,586"	"31,268,104"	"22,364,140"	"24,445,660"	"18,262,224"	"14,718,557"	"16,678,212"	"37,214,852"	"14,873,761"	"24,078,700"	"20,318,488"	"24,588,678"	"15,670,613"
2755	3-ureidopropionate	Nucleotide	"Pyrimidine Metabolism, Uracil containing"	3155	LC/MS Pos Early	1053	875	133.06077	462-88-4	111	109	C02642	HMDB00026	"2,537,791"	"1,729,872"	"1,815,931"	"2,268,653"	"2,078,874"	"1,802,654"	"3,794,137"	"2,690,633"	"1,644,426"	"4,576,877"	"3,568,682"	"1,768,267"	"1,226,147"	"1,611,835"	"2,453,626"	"1,998,681"	"1,486,234"	"2,107,804"	"2,268,591"	"2,396,526"	"1,802,005"	"1,899,587"	"2,531,422"
2821	3�-dephospho-acetyl-coenzyme A	Cofactors and Vitamins	Pantothenate and CoA Metabolism	54675	LC/MS Neg	100010805	2313	728.15216		193680	168079			"423,250"	"39,868"	"38,657"		"95,819"	"63,257"	"93,985"	"392,261"	"71,982"	"151,843"	"23,693"	"290,166"	"168,949"		"399,136"	"105,391"	"99,844"		"137,457"	"322,601"	"171,398"	"250,570"	"226,499"
1899	4-cholesten-3-one	Lipid	Sterol	38125	LC/MS Pos Late	100002227	2520	385.3465	601-57-0	91477	427	C00599	HMDB00921		"206,865"	"197,776"	"137,214"	"144,121"	"151,178"	"241,820"	"245,716"	"126,761"	"124,971"	"203,855"	"214,741"	"163,455"	"142,755"	"278,023"		"266,437"	"336,292"	"170,167"	"269,448"	"250,298"	"291,664"	"235,470"
3359	4-ethylphenol glucuronide	Xenobiotics	Food Component/Plant	52937	LC/MS Neg	100009049	3167	297.09797						"29,700"	"111,040"	"227,216"	"52,154"	"92,325"			"49,901"	"122,027"			"243,611"	"115,297"	"167,727"	"130,149"				"164,524"	"46,346"		"209,716"	
2942	4-ethylphenylsulfate	Xenobiotics	Benzoate Metabolism	36099	LC/MS Neg	100001756	3580	201.0227	123-07-9			C13637		"129,603"	"445,610"	"366,368"	"255,857"	"538,107"	"93,569"	"56,138"	"156,050"	"472,596"	"164,609"	"111,351"	"432,866"	"550,615"	"694,983"	"476,403"	"103,860"	"82,069"	"449,645"	"414,348"	"963,630"	"202,865"	"1,102,203"	"281,377"
408	4-guanidinobutanoate	Amino Acid	Guanidino and Acetamido Metabolism	15681	LC/MS Pos Early	100000096	2320	146.09241	463-003;463-00-3	500	486	C01035	HMDB03464	"11,592,203"	"23,178,850"	"6,938,483"	"31,883,990"	"14,489,179"	"11,582,031"	"20,233,828"	"12,803,942"	"29,687,182"	"12,479,731"	"33,283,264"	"8,881,120"	"10,145,957"	"24,221,020"	"7,321,540"	"24,725,116"	"12,693,380"	"12,295,960"	"7,068,448"	"3,294,185"	"7,267,760"	"6,581,352"	"9,292,983"
48	4-hydroxyglutamate	Amino Acid	Glutamate Metabolism	40499	LC/MS Pos Early	100002544	1141	164.05535	2485-33-8	439902	388936	C03079	HMDB01344	"922,227"	"1,356,974"	"553,719"	"658,362"	"859,287"	"631,041"	"1,352,922"	"1,258,848"	"952,454"	"807,647"	"643,278"	"885,319"	"675,336"	"787,533"	"838,190"	"790,757"	"612,170"	"1,273,205"	"1,023,223"	"578,072"	"854,713"	"984,206"	"473,972"
131	4-hydroxyphenylpyruvate	Amino Acid	Phenylalanine and Tyrosine Metabolism	1669	LC/MS Neg	1141	1690.1	179.03498	156-39-8	979	954	C01179	HMDB00707	"397,401"	"344,914"	"236,942"	"1,498,549"	"823,172"	"545,348"	"206,953"	"276,810"	"496,897"	"482,476"	"460,045"	"339,179"	"561,981"	"607,117"	"513,280"	"978,077"	"412,169"	"895,552"	"366,002"	"124,962"	"240,622"	"355,341"	"471,173"
76	4-imidazoleacetate	Amino Acid	Histidine Metabolism	32349	LC/MS Pos Early	100001207	2055	127.05021	645-65-8	96215	86856	C02835	HMDB02024	"32,205,268"	"12,437,607"	"18,079,500"	"23,261,840"	"30,817,366"	"11,380,210"	"13,522,260"	"28,651,296"	"73,419,448"	"10,544,994"	"11,195,495"	"13,007,884"	"13,341,416"	"12,569,583"	"13,317,877"	"22,579,972"	"30,108,940"	"12,335,335"	"17,084,968"	"10,546,549"	"16,690,240"	"15,241,793"	"13,507,868"
265	4-methyl-2-oxopentanoate	Amino Acid	"Leucine, Isoleucine and Valine Metabolism"	22116	LC/MS Neg	100000551	2170	129.05571	816-66-0	70	69	C00233	HMDB00695	"859,571"	"412,559"	"687,359"	"3,684,123"	"1,089,287"	"648,450"	"863,901"	"1,014,014"	"789,890"	"911,533"	"533,602"	"678,240"	"733,052"	"1,002,710"	"777,390"	"2,259,271"	"676,645"	"1,060,373"	"726,360"		"404,448"	"595,630"	"844,767"
100	5-aminovalerate	Amino Acid	Lysine Metabolism	18319	LC/MS Pos Early	100000454	2220	118.08626	660-88-8	138	135	C00431	HMDB03355	"4,262,705"	"9,898,578"			"14,340,898"	"17,408,872"	"19,517,122"	"16,076,823"	"6,120,469"			"12,516,308"	"4,477,091"	"8,875,097"	"14,287,624"	"12,304,196"	"5,170,530"	"12,741,940"				"5,825,297"	"11,160,931"
240	5-hydroxyindoleacetate	Amino Acid	Tryptophan Metabolism	437	LC/MS Pos Early	71	1893	192.06552	54-16-0	1826	1760	C05635	HMDB00763	"3,071,471"	"6,456,936"	"8,374,070"	"2,698,964"	"4,267,908"	"4,336,166"	"4,222,217"	"4,410,884"	"6,329,153"	"5,243,640"	"4,279,576"	"1,866,051"	"2,502,830"	"3,010,809"	"2,807,904"	"2,778,472"	"4,110,794"	"2,632,061"	"2,625,347"	"5,631,645"	"2,346,997"	"2,727,445"	"2,506,069"
84	5-hydroxylysine	Amino Acid	Lysine Metabolism	15685	LC/MS Pos Early	100000054	2790	163.10772	13204-98-3	1029	1002	C16741	HMDB00450	"2,126,661"	"1,985,864"	"1,560,257"	"1,790,915"	"1,621,661"	"1,613,053"	"1,732,571"	"1,890,481"	"1,979,364"	"1,907,024"	"1,718,060"	"1,818,683"	"1,579,160"	"1,971,482"	"1,684,262"	"2,210,705"	"1,589,999"	"1,458,763"	"2,021,056"	"1,503,388"	"1,003,651"	"1,651,869"	"2,179,740"
2776	5-methyl-2'-deoxycytidine	Nucleotide	"Pyrimidine Metabolism, Cytidine containing"	38159	LC/MS Pos Early	100002300	2303	242.11354	838-07-3	440055	389065	C03592	HMDB02224	"508,479"	"782,030"	"826,613"	"396,794"	"872,595"	"267,758"	"178,061"	"541,017"	"755,773"	"635,412"	"362,758"	"179,571"	"415,929"	"276,284"	"465,721"	"555,639"	"281,605"	"347,410"	"445,142"	"227,951"	"160,258"	"140,956"	"479,255"
2768	5-methylcytidine	Nucleotide	"Pyrimidine Metabolism, Cytidine containing"	22119	LC/MS Pos Early	100000763	2227	258.10845	2140-61-6	92918	83877		HMDB00982	"258,989"	"375,778"	"425,400"	"197,297"	"122,239"		"300,754"	"292,310"	"274,652"		"177,366"		"259,555"	"277,856"	"118,754"	"89,561"	"209,376"	"149,841"	"142,428"				
2852	5-methyltetrahydrofolate (5MeTHF)	Cofactors and Vitamins	Folate Metabolism	18330	LC/MS Neg	1244	1820	458.17935	68703-91-3;68792-52-9	146	143	C00440	HMDB01396	"1,620,503"	"2,681,958"	"3,348,480"	"1,765,720"	"2,875,401"	"3,375,041"	"1,661,782"	"2,093,913"	"1,910,103"	"1,995,278"	"1,492,101"	"2,836,966"	"1,976,823"	"2,664,902"	"1,700,880"	"2,077,946"	"1,170,188"	"1,960,670"	"1,808,280"	"1,567,568"	"1,835,003"	"2,793,710"	"2,822,134"
399	5-methylthioadenosine (MTA)	Amino Acid	Polyamine Metabolism	1419	LC/MS Pos Early	212	2752	298.09684	2457-80-9	439176	388321	C00170	HMDB01173	"21,863,764"	"16,184,379"	"29,767,404"	"31,509,324"	"30,849,904"	"34,769,980"	"25,461,092"	"27,877,174"	"20,148,536"	"31,518,908"	"23,299,948"	"30,394,476"	"34,003,840"	"23,429,746"	"27,837,900"	"26,118,568"	"17,573,530"	"33,014,030"	"20,256,868"	"39,851,400"	"36,461,336"	"40,972,288"	"33,828,108"
2742	5-methyluridine (ribothymidine)	Nucleotide	"Pyrimidine Metabolism, Uracil containing"	35136	LC/MS Neg	100001446	1778.1	257.07791	1463-10-1	445408	393058		HMDB00884	"261,735"	"351,947"	"331,319"	"295,189"	"445,918"	"312,735"	"261,575"	"244,741"	"384,137"	"221,738"	"301,967"	"322,880"	"360,462"	"262,018"	"338,115"	"355,736"	"269,915"	"239,030"	"336,995"	"292,032"	"318,351"	"391,075"	"380,121"
418	5-oxoproline	Amino Acid	Glutathione Metabolism	1494	LC/MS Pos Early	1021	1044	130.04987	98-79-3	7405	7127	C01879	HMDB00267	"129,176,536"	"114,513,824"	"95,227,520"	"115,447,840"	"104,636,328"	"93,582,392"	"98,973,488"	"138,413,696"	"117,966,304"	"83,793,056"	"123,439,992"	"103,595,432"	"81,176,992"	"63,129,048"	"81,519,224"	"66,315,392"	"76,245,112"	"57,573,464"	"68,559,424"	"95,768,688"	"53,704,400"	"65,442,600"	"87,340,280"
855	6-phosphogluconate	Carbohydrate	Pentose Phosphate Pathway	15442	LC/MS Neg	100000341	583.9	275.01735	921-62-0;53411-70-4	91493	82615	C00345	HMDB01316	"7,404,725"	"1,443,221"	"9,970,910"	"5,844,499"	"8,261,030"	"8,078,837"	"2,694,150"	"6,567,204"	"5,643,778"	"4,653,181"	"2,413,066"	"7,709,005"	"17,631,520"	"14,438,450"	"12,572,534"	"12,261,539"	"10,192,493"	"12,716,052"	"16,012,364"	"4,835,449"	"8,915,597"	"12,286,235"	"13,046,818"
1920	7-hydroxycholesterol (alpha or beta)	Lipid	Sterol	47890	LC/MS Pos Late	100005999	1930	367.33594						"169,693"	"141,643"	"79,929"	"125,989"	"103,692"	"198,706"	"166,288"	"114,035"	"133,460"	"88,796"	"70,068"	"147,096"		"67,888"	"85,658"	"60,897"		"86,890"	"61,879"	"162,850"	"85,147"	"109,982"	"132,952"
1890	7-ketocholesterol	Lipid	Sterol	34188	LC/MS Pos Late	100001100	2413	383.33085	566-28-9	91474	82599		HMDB00501	"323,097"	"350,405"	"493,855"	"313,577"	"391,985"	"761,283"	"474,054"	"391,109"	"525,752"	"284,231"	"209,930"	"262,481"	"246,921"	"272,504"	"214,609"	"280,887"	"162,815"	"487,400"	"252,414"	"612,173"	"468,254"	"554,934"	"384,999"
2709	7-methylguanine	Nucleotide	"Purine Metabolism, Guanine containing"	35114	LC/MS Neg	100001456	1729.7	164.05778	578-76-7	11361	10883	C02242	HMDB00897	"28,548"	"53,164"	"30,009"	"66,246"	"78,483"	"68,355"	"73,610"	"53,302"	"81,596"	"64,708"	"36,787"	"59,386"	"51,264"	"57,099"	"77,476"	"37,254"	"51,753"	"53,621"	"60,764"		"32,585"	"85,565"	"65,970"
1355	"9,10-DiHOME"	Lipid	"Fatty Acid, Dihydroxy"	38399	LC/MS Neg	179	5180	313.23843	263399-34-4	9966640	8142232	C14828	HMDB04704	"2,429,909"	"4,215,495"	"2,936,800"	"2,053,844"	"1,810,672"	"2,815,757"	"4,965,348"	"3,484,884"	"4,086,879"	"2,507,924"	"3,322,814"	"3,631,198"	"4,502,044"	"4,090,937"	"2,275,673"	"2,993,857"	"2,270,985"	"2,303,776"	"2,671,707"	"1,690,636"	"1,335,862"	"2,877,663"	"2,309,964"
1350	9-hydroxystearate	Lipid	"Fatty Acid, Monohydroxy"	47120	LC/MS Neg	100005834	5384	299.25917	25498-28-6	9570127	7844595			"3,139,839"	"6,610,923"	"3,229,928"	"3,024,611"	"4,350,588"	"6,112,776"	"5,875,064"	"6,863,322"	"4,323,929"	"4,218,794"	"3,834,407"	"4,399,958"	"7,326,263"	"3,090,271"	"3,645,704"	"3,209,909"	"4,041,019"	"5,597,864"	"6,340,260"	"4,565,852"	"6,406,872"	"6,054,008"	"4,018,404"
1272	acetylcarnitine	Lipid	Fatty Acid Metabolism(Acyl Carnitine)	32198	LC/MS Pos Early	100000802	2282	204.12304	5080-50-2	1	5406074	C02571	HMDB00201	"223,906,576"	"199,861,808"	"103,868,400"	"156,937,024"	"144,008,752"	"135,767,664"	"179,777,872"	"172,959,072"	"184,361,728"	"100,331,704"	"166,362,496"	"73,143,320"	"65,383,864"	"144,747,344"	"88,896,352"	"51,320,672"	"40,557,332"	"73,213,848"	"31,842,844"	"71,318,776"	"33,270,026"	"66,775,904"	"84,112,640"
2674	adenine	Nucleotide	"Purine Metabolism, Adenine containing"	554	LC/MS Pos Early	880	2221	136.06178	73-24-5	190	185	C00147	HMDB00034	"113,328,320"	"57,102,416"	"79,270,088"	"74,531,248"	"66,037,896"	"67,739,808"	"91,920,936"	"98,348,472"	"70,771,064"	"83,678,872"	"67,777,920"	"92,842,360"	"62,834,820"	"75,402,480"	"85,373,408"	"88,301,560"	"77,043,048"	"70,183,280"	"103,708,968"	"69,078,552"	"76,401,376"	"69,614,728"	"78,845,400"
2673	adenosine	Nucleotide	"Purine Metabolism, Adenine containing"	555	LC/MS Pos Early	798	2169	268.10404	58-61-7	60961	54923	C00212	HMDB00050	"57,052,872"	"49,152,192"	"49,237,004"	"42,154,784"	"45,407,248"	"44,081,300"	"53,807,052"	"53,837,824"	"42,524,496"	"62,742,176"	"46,070,968"	"65,308,016"	"67,627,432"	"69,604,104"	"77,833,928"	"59,464,416"	"63,917,952"	"66,450,284"	"113,598,048"	"82,747,504"	"94,032,000"	"63,299,984"	"69,792,800"
2668	adenosine 2'-monophosphate (2'-AMP)	Nucleotide	"Purine Metabolism, Adenine containing"	36815	LC/MS Neg	100001694	1497.7	346.0558	130-49-4	94136		C00946	HMDB11617	"5,645,251"	"5,303,109"	"7,191,053"	"6,864,107"	"9,654,828"	"10,425,994"	"6,208,511"	"7,838,349"	"4,662,830"	"8,464,814"	"6,563,677"	"10,928,339"	"8,352,145"	"11,267,749"	"12,957,445"	"13,358,028"	"10,221,037"	"10,548,701"	"13,897,276"	"11,709,839"	"13,937,316"	"15,871,401"	"16,420,530"
2671	"adenosine 3',5'-diphosphate"	Nucleotide	"Purine Metabolism, Adenine containing"	15691	LC/MS Neg	1214	575	426.02214	75431-54-8	159296	19951095	C00054	HMDB00061	"735,580"	"662,154"	"919,579"	"784,924"	"921,384"	"975,175"	"830,940"	"1,015,904"	"734,292"	"967,772"	"863,721"	"1,188,006"	"1,015,282"	"719,603"	"943,790"	"923,834"	"952,076"	"1,100,605"	"830,818"	"1,647,727"	"731,454"	"986,909"	"1,507,688"
2667	adenosine 3'-monophosphate (3'-AMP)	Nucleotide	"Purine Metabolism, Adenine containing"	35142	LC/MS Neg	100001449	1245	346.0558	84-21-9	41211	10463793	C01367	HMDB03540	"362,375"	"570,476"	"405,314"	"769,967"	"875,506"	"624,620"	"501,625"	"353,429"	"585,069"	"581,014"	"648,285"	"256,508"	"497,810"	"224,263"	"499,370"	"290,061"	"606,968"	"438,112"	"591,890"	"656,735"	"234,588"	"422,090"	"910,537"
2666	adenosine 5'-monophosphate (AMP)	Nucleotide	"Purine Metabolism, Adenine containing"	32342	LC/MS Neg	209	822	346.05581	149022-20-8	6083	10239183	C00020	HMDB00045	"9,612,163"	"11,403,249"	"9,983,996"	"6,350,232"	"9,926,855"	"12,976,322"	"11,226,965"	"10,096,358"	"4,570,836"	"14,156,652"	"10,383,716"	"18,265,832"	"14,062,265"	"14,496,494"	"13,550,396"	"10,548,631"	"11,550,685"	"15,607,576"	"17,281,060"	"16,022,038"	"18,260,312"	"17,106,912"	"17,670,464"
2672	adenylosuccinate	Nucleotide	"Purine Metabolism, Adenine containing"	18360	LC/MS Neg	1303	560	230.52974	19046-78-7	195	190	C03794	HMDB00536	"58,593"	"26,991"	"85,913"	"189,761"	"105,419"	"67,327"	"146,830"	"121,894"	"151,472"	"197,527"	"73,400"	"121,058"	"179,587"	"199,337"	"71,383"	"207,969"	"105,989"	"75,565"	"179,632"	"80,962"	"205,028"	"79,549"	"105,143"
1294	adipoylcarnitine	Lipid	Fatty Acid Metabolism(Acyl Carnitine)	52988	LC/MS Pos Early	100006614	2558	290.15982			28540385			"513,989"	"746,740"	"677,403"	"658,873"	"964,598"	"474,483"	"1,170,091"	"626,534"	"1,056,027"	"1,073,805"	"405,921"	"253,296"	"333,380"	"438,242"	"195,929"	"243,558"	"71,912"		"343,642"		"272,792"	"252,748"	"394,728"
1103	adrenate (22:4n6)	Lipid	Polyunsaturated Fatty Acid (n3 and n6)	32980	LC/MS Neg	100001193	5678	331.26425	2091-25-0	5497181	4445971	C16527	HMDB02226	"250,554,752"	"360,182,272"	"164,090,928"	"209,921,072"	"179,476,192"	"77,438,464"	"365,830,720"	"277,398,720"	"230,749,248"	"105,773,384"	"199,330,160"	"53,107,696"	"56,346,548"	"141,265,104"	"65,057,076"	"114,103,032"	"138,805,104"	"34,222,840"	"24,790,180"	"43,429,052"	"27,009,612"	"50,740,280"	"117,992,192"
26	alanine	Amino Acid	Alanine and Aspartate Metabolism	1126	LC/MS Pos Early	811	1700	90.05496	56-41-7	5950	5735	C00041	HMDB00161	"918,298,240"	"920,723,456"	"964,355,776"	"891,812,992"	"1,096,474,752"	"790,130,496"	"871,657,536"	"1,095,091,584"	"959,862,016"	"904,689,728"	"788,330,880"	"885,960,448"	"860,282,752"	"678,665,792"	"782,355,840"	"934,236,032"	"834,187,008"	"685,613,568"	"828,912,192"	"504,435,968"	"562,593,152"	"723,966,144"	"864,220,992"
2661	allantoin	Nucleotide	"Purine Metabolism, (Hypo)Xanthine/Inosine containing"	1107	LC/MS Polar	1002	1672	157.03671	97-59-6	204	199	C02350	HMDB00462	"1,043,452"	"1,130,491"	"748,680"	"685,120"	"1,018,255"	"692,462"	"927,061"	"635,024"	"976,343"	"853,136"	"1,014,679"	"1,057,162"	"653,068"	"513,490"	"560,071"	"708,751"	"844,527"	"824,457"	"628,286"	"586,052"	"650,884"	"637,515"	"948,997"
280	alpha-hydroxyisovalerate	Amino Acid	"Leucine, Isoleucine and Valine Metabolism"	46537	LC/MS Polar	100001300	1052	117.05571	600-37-3	99823	90190		HMDB00407	"182,741"	"199,658"		"328,843"	"198,254"	"93,182"	"176,166"	"82,982"	"147,141"	"119,385"	"223,572"	"212,425"	"155,559"	"141,267"	"206,957"	"249,746"	"230,175"	"251,246"	"248,576"	"185,714"	"254,351"	"185,762"	"202,098"
1022	alpha-ketoglutarate	Energy	TCA Cycle	528	LC/MS Polar	93	2700	145.01425	305-72-6;328-50-7;22202-68-2	51	50	C00026	HMDB00208	"3,216,015"	"2,600,343"	"2,610,302"	"3,396,603"	"2,664,137"	"2,196,320"	"5,377,646"	"3,607,419"	"2,862,360"	"2,718,956"	"2,703,720"	"2,769,773"	"2,749,079"	"2,016,239"	"2,317,108"	"3,741,614"	"2,274,402"	"2,351,833"	"2,178,214"	"2,381,487"	"2,644,378"	"2,269,540"	"2,784,645"
2832	alpha-tocopherol	Cofactors and Vitamins	Tocopherol Metabolism	1561	LC/MS Pos Late	1105	2522	430.37818	59-02-9;10191-41-0	14985	14265	C02477	HMDB01893	"9,696,639"	"10,885,451"	"10,260,668"	"9,027,439"	"13,282,684"	"11,286,430"	"11,892,432"	"12,599,040"	"9,263,883"	"13,086,081"	"14,024,941"	"9,022,403"	"8,373,657"	"10,872,571"	"13,436,515"	"9,363,531"	"8,828,150"	"8,242,484"	"12,649,659"	"11,433,174"	"12,094,759"	"12,900,250"	"12,301,026"
445	anserine	Peptide	Dipeptide Derivative	15747	LC/MS Pos Early	100000044	2924	241.12952	10030-52-1	112072	100482	C01262	HMDB00194	"23,980,792"	"30,901,848"	"21,515,142"	"28,305,604"	"24,234,334"	"17,458,840"	"78,667,976"	"25,831,958"	"36,550,576"	"31,328,066"	"26,994,608"	"12,748,005"	"37,528,512"	"14,305,976"	"25,646,648"	"16,067,507"	"16,804,252"	"25,165,932"	"19,829,712"	"13,851,927"	"16,830,778"	"20,536,024"	"21,748,256"
891	arabonate/xylonate	Carbohydrate	Pentose Metabolism	48255	LC/MS Polar	100006115	2664.6	165.04046						"14,448,632"	"5,362,438"	"11,865,142"	"8,690,842"	"8,496,718"	"14,232,463"	"7,090,204"	"14,210,020"	"13,263,848"	"7,398,123"	"8,329,144"	"13,684,209"	"9,319,270"	"10,771,122"	"8,740,911"	"9,822,807"	"6,667,954"	"8,097,272"	"10,754,244"	"6,014,060"	"8,022,872"	"11,055,398"	"9,355,701"
1072	arachidate (20:0)	Lipid	Long Chain Fatty Acid	1118	LC/MS Neg	893	6295	311.29555	506-30-9	10467	10035	C06425	HMDB02212	"37,185,584"	"39,289,912"	"25,657,402"	"49,873,704"	"39,158,968"	"39,013,700"	"36,112,768"	"44,411,672"	"34,415,828"	"34,229,052"	"30,383,344"	"25,401,414"	"24,991,364"	"35,016,376"	"19,342,614"	"43,086,932"	"23,707,146"	"22,735,372"	"12,167,395"	"15,573,265"	"17,588,282"	"24,287,922"	"25,187,436"
1102	arachidonate (20:4n6)	Lipid	Polyunsaturated Fatty Acid (n3 and n6)	1110	LC/MS Neg	229	5535	303.23295	506-32-1	444899	392692	C00219	HMDB01043	"1,550,115,712"	"1,564,781,952"	"929,294,272"	"1,130,242,944"	"1,412,371,328"	"988,549,120"	"1,462,361,216"	"1,830,621,312"	"1,344,855,808"	"968,551,168"	"1,714,975,360"	"737,554,816"	"588,291,968"	"689,794,816"	"669,657,280"	"900,424,896"	"823,887,744"	"424,794,720"	"309,588,032"	"583,889,344"	"350,166,528"	"535,096,448"	"770,221,056"
1593	arachidonoylcholine	Lipid	Phospholipid Metabolism	53261	LC/MS Pos Late	100009332	1390	390.33666						"85,893"	"250,310"	"71,872"	"78,906"	"176,356"		"218,948"	"130,913"	"126,600"	"483,005"	"310,094"	"51,772"								"115,910"			"63,036"
356	arginine	Amino Acid	Urea cycle; Arginine and Proline Metabolism	1638	LC/MS Pos Early	231	2825	175.11896	1119-34-2	232	227	C00062	HMDB00517	"1,752,051,840"	"1,484,792,064"	"1,868,642,048"	"1,709,201,664"	"2,271,447,808"	"1,452,428,288"	"1,367,291,520"	"1,917,527,680"	"1,773,899,776"	"1,731,526,656"	"1,553,854,464"	"1,643,946,624"	"1,724,411,776"	"1,164,606,080"	"1,605,304,448"	"1,549,172,992"	"1,413,567,872"	"1,254,654,336"	"1,642,527,616"	"1,381,718,016"	"1,153,495,040"	"1,498,537,472"	"1,923,768,576"
362	argininosuccinate	Amino Acid	Urea cycle; Arginine and Proline Metabolism	15497	LC/MS Pos Early	232	2745	291.12992	156637-58-0	16950;828	805	C03406	HMDB00052	"5,521,334"	"6,604,499"	"7,961,182"	"6,932,442"	"11,821,300"	"2,907,969"	"6,822,873"	"9,989,420"	"2,503,661"	"3,376,244"	"9,974,472"	"11,021,904"	"4,176,417"	"4,255,385"	"4,860,951"	"6,000,614"	"10,052,786"	"19,839,002"	"13,982,857"	"13,833,766"	"23,881,290"	"6,974,902"	"12,940,712"
2826	ascorbate (Vitamin C)	Cofactors and Vitamins	Ascorbate and Aldarate Metabolism	32354	LC/MS Pos Early	233	770	177.03937	134-03-2		10189562	C00072	HMDB00044	"37,082,120"	"24,653,888"	"45,173,844"	"35,623,692"	"57,191,668"	"57,807,212"	"38,522,428"	"36,929,844"	"36,811,672"	"37,880,640"	"24,974,080"	"27,183,560"	"36,283,564"	"65,165,748"	"37,641,248"	"48,555,384"	"34,022,660"	"32,658,018"	"63,105,496"	"32,292,392"	"48,872,092"	"57,332,840"	"54,662,192"
31	asparagine	Amino Acid	Alanine and Aspartate Metabolism	512	LC/MS Pos Early	917	1225	133.06077	70-47-3	6267	6031	C00152	HMDB00168	"264,462,176"	"209,125,328"	"293,607,520"	"304,036,288"	"325,908,640"	"136,631,632"	"300,500,064"	"528,734,400"	"306,215,840"	"274,422,016"	"397,062,816"	"372,212,672"	"331,544,064"	"272,289,376"	"329,092,192"	"432,612,032"	"298,583,520"	"240,474,960"	"406,273,600"	"179,620,288"	"299,160,736"	"316,595,520"	"448,885,152"
29	aspartate	Amino Acid	Alanine and Aspartate Metabolism	443	LC/MS Pos Early	234	1165	134.04479	56-84-8	5960	5745	C00049	HMDB00191	"1,543,147,520"	"905,528,384"	"1,414,441,728"	"1,572,873,856"	"1,776,781,952"	"1,255,505,920"	"1,271,067,904"	"1,621,332,736"	"1,609,944,576"	"1,758,985,344"	"1,237,741,568"	"1,114,336,512"	"1,111,200,768"	"1,088,612,096"	"1,203,900,416"	"1,414,807,936"	"1,262,233,984"	"1,207,953,280"	"1,389,582,208"	"973,596,928"	"1,089,513,088"	"988,581,440"	"1,321,568,384"
1187	azelate (nonanedioate)	Lipid	"Fatty Acid, Dicarboxylate"	18362	LC/MS Polar	2029	2520	187.09758	123-99-9	2266	2179	C08261	HMDB00784	"746,701"	"676,976"	"549,621"	"895,290"	"468,922"	"1,359,126"	"818,233"	"812,639"	"432,492"	"354,246"	"365,494"	"558,845"	"461,094"	"630,417"	"543,118"	"623,049"	"321,167"	"544,094"	"774,595"	"293,689"	"1,505,350"	"639,091"	"411,229"
1849	behenoyl sphingomyelin (d18:1/22:0)*	Lipid	Sphingolipid Metabolism	48492	LC/MS Pos Late	100006294	3083	787.66876						"120,432,920"	"81,577,488"	"105,584,352"	"117,407,144"	"98,135,464"	"98,390,096"	"94,505,576"	"105,315,688"	"111,771,888"	"124,278,168"	"100,999,776"	"82,729,208"	"69,880,784"	"125,102,056"	"91,225,400"	"99,962,808"	"88,912,360"	"53,500,048"	"94,184,080"	"65,128,984"	"56,080,564"	"90,226,624"	"106,202,904"
2910	benzoate	Xenobiotics	Benzoate Metabolism	15778	LC/MS Neg	100000008	1750	121.0295	65-85-0	243	238	C00180	HMDB01870	"1,651,825"	"2,660,340"	"1,869,114"	"545,231"	"4,879,430"	"1,717,714"	"628,229"	"2,476,093"	"2,051,983"	"1,822,133"	"989,608"	"1,529,283"	"2,154,326"	"732,102"	"1,711,046"	"438,634"	"611,152"	"1,034,632"	"1,250,325"	"554,093"	"1,620,787"	"1,118,604"	"648,932"
2756	beta-alanine	Nucleotide	"Pyrimidine Metabolism, Uracil containing"	55	LC/MS Pos Early	244	1939	90.05496	56-41-7;107-95-9	239	234	C00099	HMDB00056	"68,149,984"	"65,172,204"	"70,313,360"	"59,652,028"	"72,214,608"	"55,662,648"	"94,014,800"	"71,416,176"	"66,755,572"	"63,854,468"	"67,581,712"	"58,159,128"	"63,337,256"	"76,600,600"	"70,730,640"	"54,393,028"	"51,078,216"	"46,058,064"	"62,052,372"	"48,757,592"	"53,046,524"	"56,255,720"	"70,795,352"
3126	beta-guanidinopropanoate	Xenobiotics	Food Component/Plant	35101	LC/MS Pos Early	100001411	2145	132.07676	353-09-3	67701	61020	C03065	HMDB13222	"9,968,482"	"9,510,616"	"6,887,815"	"12,617,924"	"14,526,473"	"6,546,327"	"33,625,300"	"13,993,709"	"18,542,056"	"6,171,483"	"13,785,756"	"6,043,211"	"6,259,680"	"21,750,558"	"4,068,026"	"5,532,556"	"5,394,017"	"5,142,935"	"5,836,220"	"5,088,982"	"5,346,502"	"6,040,386"	"4,467,081"
273	beta-hydroxyisovalerate	Amino Acid	"Leucine, Isoleucine and Valine Metabolism"	12129	LC/MS Polar	1442	1149.8	117.05572	625-08-1	69362	62571		HMDB00754	"190,062"	"587,780"	"111,379"	"412,587"	"229,640"	"131,454"	"387,405"	"131,257"	"320,399"	"171,344"	"384,775"	"171,963"	"147,239"	"200,311"	"122,365"	"250,335"	"202,834"	"152,729"	"147,175"	"145,190"	"178,935"	"135,034"	"147,492"
6	betaine	Amino Acid	"Glycine, Serine and Threonine Metabolism"	3141	LC/MS Pos Early	799	1064	118.08626	107-43-7	247	"24,219,951,173"	C00719	HMDB00043	"953,171,712"	"1,286,321,152"	"970,198,912"	"1,199,832,192"	"1,271,802,368"	"1,166,935,680"	"1,225,199,488"	"1,149,718,400"	"1,215,509,504"	"954,647,680"	"985,505,600"	"1,165,615,488"	"1,286,039,808"	"1,147,507,840"	"1,160,281,600"	"1,349,410,304"	"1,005,869,504"	"1,497,358,080"	"1,057,559,936"	"1,269,160,448"	"1,104,395,648"	"1,133,912,960"	"957,082,304"
7	betaine aldehyde	Amino Acid	"Glycine, Serine and Threonine Metabolism"	15499	LC/MS Pos Early	1219	1915	120.10191	7758-31-8	249	244	C00576	HMDB01252	"67,226,968"	"44,984,144"	"33,103,360"	"44,603,276"	"51,321,920"	"42,671,904"	"73,402,840"	"58,307,864"	"80,117,216"	"70,399,832"	"56,195,800"	"20,877,712"	"11,627,836"	"10,967,554"	"17,267,028"	"26,935,134"	"17,933,898"	"7,043,335"	"13,484,135"	"12,300,965"	"3,804,240"	"7,017,398"	"27,357,536"
3101	betonicine	Xenobiotics	Food Component/Plant	38100	LC/MS Pos Early	100002153	1012	160.09682	515-25-3	164642	144333	C08269	HMDB29412	"788,100"	"620,303"	"493,613"	"730,478"	"777,277"	"912,383"	"639,561"	"658,532"	"641,417"	"428,781"	"514,633"	"550,756"	"755,376"		"428,293"	"574,211"	"419,304"	"741,062"	"598,554"		"556,684"	"537,397"	"557,423"
2868	"bilirubin (Z,Z)"	Cofactors and Vitamins	Hemoglobin and Porphyrin Metabolism	43807	LC/MS Pos Late	1090	1840	585.27076	635-65-4	5280352	4444055	C00486	HMDB00054	"1,221,568"	"1,303,965"	"991,684"	"832,630"	"1,509,880"	"688,441"	"1,136,191"	"1,275,501"	"1,432,006"	"1,847,142"	"1,327,849"	"615,082"	"601,547"	"449,185"	"535,144"	"446,892"	"459,535"	"480,427"	"305,059"	"827,887"	"315,372"	"426,866"	"575,489"
2871	biliverdin	Cofactors and Vitamins	Hemoglobin and Porphyrin Metabolism	2137	LC/MS Neg	250	4695.6	581.24056	55482-27-4;55482-27-4	5353439	10628548	C00500	HMDB01008	"467,540"	"1,220,621"	"642,141"	"545,288"	"1,133,580"	"361,747"	"872,131"	"508,736"	"862,684"	"1,346,023"	"1,299,297"	"263,486"	"327,974"	"222,297"	"352,154"	"467,555"	"498,164"	"697,458"	"372,605"	"619,256"	"262,983"	"194,071"	"597,119"
2853	biopterin	Cofactors and Vitamins	Tetrahydrobiopterin Metabolism	12358	LC/MS Pos Early	1548	1751	238.09347	22150-76-1	445040	392795	C06313	HMDB00468	"253,407"	"266,553"	"290,823"	"291,097"	"225,460"	"409,252"	"328,689"	"289,218"	"348,438"	"341,060"	"269,638"	"412,324"	"209,036"	"324,042"	"237,988"	"307,649"	"246,182"	"232,032"	"181,349"	"186,952"	"140,071"	"234,990"	"192,534"
2848	biotin	Cofactors and Vitamins	Biotin Metabolism	568	LC/MS Pos Early	251	2253	245.09545	58-85-5	171548	149962	C00120	HMDB00030	"641,416"	"1,034,054"	"387,645"	"742,523"	"402,340"	"1,190,159"	"872,626"	"738,765"	"991,832"	"987,587"	"755,797"	"705,501"	"679,433"	"490,081"	"572,630"	"558,791"	"500,967"	"527,522"	"622,804"	"517,313"	"447,863"	"499,631"	"702,223"
256	C-glycosyltryptophan	Amino Acid	Tryptophan Metabolism	48782	LC/MS Pos Early	100006379	2685	367.14998	180509-18-6	10981970	9157171			"6,737,272"	"6,399,326"	"4,557,475"	"5,627,386"	"6,601,515"	"5,345,356"	"5,571,454"	"6,875,626"	"7,064,908"	"6,273,565"	"7,408,931"	"6,062,735"	"5,017,324"	"4,681,454"	"4,689,710"	"6,002,899"	"4,053,018"	"5,217,318"	"4,823,890"	"4,952,887"	"3,691,644"	"4,717,823"	"6,064,231"
1043	caproate (6:0)	Lipid	Medium Chain Fatty Acid	32489	LC/MS Neg	926	2713.7	115.07645	142-62-1	8892	8552	C01585	HMDB00535	"751,484"	"546,358"	"977,861"	"815,274"	"972,336"	"679,138"	"674,524"	"1,072,280"	"820,911"	"1,133,928"	"593,035"	"906,493"	"689,198"	"621,334"	"559,126"	"700,679"	"803,379"	"812,441"	"705,866"	"1,053,444"	"653,753"	"179,225"	"649,985"
46	carboxyethyl-GABA	Amino Acid	Glutamate Metabolism	40007	LC/MS Pos Early	100003260	2085	176.09174	3/2/86	2572	2474		HMDB02201	"1,581,968"	"2,865,950"	"1,669,158"	"1,722,989"	"3,322,381"	"2,733,007"	"2,783,083"	"2,324,902"	"2,449,383"	"1,971,857"	"1,712,742"	"4,772,596"	"4,550,645"	"2,180,555"	"4,700,188"	"2,155,402"	"5,047,277"	"3,660,898"	"3,679,603"	"2,597,740"	"3,411,245"	"2,675,573"	"2,564,921"
1300	carnitine	Lipid	Carnitine Metabolism	15500	LC/MS Pos Early	100000007	1978	162.11247	461-05-2	10917	10455	C00318	HMDB00062	"101,066,840"	"101,682,264"	"122,647,272"	"136,373,520"	"202,843,232"	"153,125,120"	"201,228,160"	"140,714,688"	"158,499,984"	"203,625,312"	"112,032,744"	"165,690,176"	"172,071,040"	"156,597,040"	"146,493,824"	"155,766,816"	"150,399,824"	"137,400,176"	"187,024,864"	"98,465,256"	"225,400,512"	"183,478,832"	"120,291,512"
442	carnosine	Peptide	Dipeptide Derivative	1768	LC/MS Pos Early	249	2942	227.11387	305-84-0	439224	388363	C00386	HMDB00033	"61,157,336"	"75,449,136"	"57,762,848"	"54,337,028"	"37,460,100"	"30,349,156"	"133,432,528"	"77,778,928"	"56,392,808"	"69,854,104"	"96,084,384"	"38,313,348"	"119,901,064"	"38,212,792"	"167,819,168"	"48,154,652"	"45,763,132"	"98,585,528"	"72,907,832"	"44,721,640"	"49,129,648"	"79,270,128"	"86,813,368"
2927	catechol sulfate	Xenobiotics	Benzoate Metabolism	35320	LC/MS Neg	100001605	1906	188.98631	4918-96-1	3083879	2341024	C00090	HMDB59724	"471,953"	"2,629,526"	"920,434"	"442,866"	"1,310,013"	"206,647"	"244,804"	"407,250"	"342,815"	"1,970,514"	"1,605,144"	"686,544"	"1,333,259"	"1,376,251"	"1,197,520"	"309,608"	"267,553"	"852,364"	"962,234"	"1,379,400"	"528,003"	"1,292,402"	"933,101"
2048	chenodeoxycholate	Lipid	Primary Bile Acid Metabolism	1563	LC/MS Neg	1123	5264	391.28538	474-24-9;474-25-9	10133		C02528	HMDB00518	"8,762,314"	"1,676,205"	"8,421,057"	"7,605,647"	"7,317,555"	"6,151,581"	"7,585,937"	"5,607,177"	"1,441,436"	"2,744,718"	"1,004,702"	"5,308,435"	"4,761,488"	"3,726,076"	"6,139,497"	"6,345,326"	"5,310,215"	"5,728,626"	"10,183,252"	"2,551,682"	"6,115,246"	"5,867,310"	"8,728,681"
1455	chiro-inositol	Lipid	Inositol Metabolism	37112	LC/MS Polar	100001859	3191.2	225.06159	643-12-9		10254647	C19891	HMDB34220	"2,358,596"	"1,552,980"	"2,956,632"	"1,340,516"	"2,432,332"	"2,508,857"	"1,813,042"	"2,357,406"	"2,792,150"	"1,767,779"	"1,375,161"	"1,926,954"	"2,243,534"	"1,865,057"	"951,186"	"1,641,863"	"2,316,784"	"1,697,337"	"1,634,750"	"743,919"	"920,730"	"1,577,737"	"1,544,502"
2045	cholate	Lipid	Primary Bile Acid Metabolism	22842	LC/MS Neg	136	5165	407.28029	81-25-4	221493		C00695	HMDB00619	"1,115,636"	"241,038"	"881,501"	"2,082,379"	"1,225,352"	"609,196"	"3,611,540"	"482,149"	"331,586"	"272,847"	"254,092"	"1,171,811"	"2,973,333"	"408,200"	"552,036"	"446,959"	"681,010"	"1,485,958"	"1,700,427"	"810,405"	"887,606"	"541,513"	"619,566"
1879	cholesterol	Lipid	Sterol	63	LC/MS Pos Late	266	2707	369.35159	57-88-5	11025495	4937803	C00187	HMDB00067	"55,943,084"	"49,342,008"	"49,331,824"	"54,716,712"	"59,394,064"	"60,760,676"	"62,389,296"	"58,252,620"	"59,349,192"	"61,500,616"	"58,781,504"	"43,335,872"	"44,334,872"	"52,659,480"	"48,444,836"	"60,119,216"	"44,157,428"	"49,900,620"	"54,245,012"	"46,260,648"	"46,458,720"	"52,254,976"	"51,376,136"
1482	choline	Lipid	Phospholipid Metabolism	15506	LC/MS Pos Early	1256	1961	104.10699	67-48-1	305	149278	C00114	HMDB00097	"675,334,464"	"757,068,032"	"687,742,272"	"646,932,160"	"815,712,576"	"567,944,448"	"858,456,704"	"685,701,696"	"753,725,952"	"759,570,304"	"838,756,608"	"579,309,120"	"585,971,584"	"441,658,944"	"456,759,520"	"506,161,024"	"473,591,712"	"499,885,472"	"476,456,768"	"659,794,624"	"480,738,624"	"474,414,816"	"616,455,424"
1483	choline phosphate	Lipid	Phospholipid Metabolism	34396	LC/MS Pos Early	267	700	184.07332	72556-74-2	1014	119298	C00588	HMDB01565	"983,108,352"	"835,734,720"	"871,488,320"	"948,437,504"	"871,142,656"	"1,239,980,800"	"822,254,208"	"988,448,896"	"784,456,576"	"895,469,440"	"854,881,088"	"950,376,960"	"1,197,428,736"	"886,736,960"	"934,218,048"	"1,016,588,096"	"807,178,112"	"1,225,452,544"	"1,028,745,024"	"1,164,714,240"	"1,225,415,808"	"1,192,103,296"	"788,716,736"
1017	citrate	Energy	TCA Cycle	1564	LC/MS Neg	1124	582	191.01973	77-92-9	311	305	C00158	HMDB00094	"1,641,785"	"1,512,137"	"1,222,065"	"1,484,418"	"1,664,491"	"932,607"	"1,577,249"	"1,480,720"	"2,168,575"	"1,474,777"	"1,327,156"	"971,058"	"1,391,918"	"962,219"	"1,291,288"	"2,600,033"	"1,401,932"	"1,026,287"	"1,419,176"	"1,221,132"	"1,393,593"	"1,298,404"	"2,076,023"
361	citrulline	Amino Acid	Urea cycle; Arginine and Proline Metabolism	2132	LC/MS Pos Early	391	1520	176.10297	372-75-8	9750	810	C00327	HMDB00904	"14,785,132"	"12,935,082"	"20,276,660"	"17,492,772"	"6,275,391"	"22,702,692"	"13,408,173"	"19,301,836"	"26,114,450"	"20,229,198"	"10,956,792"	"28,509,754"	"19,432,316"	"23,055,144"	"19,367,362"	"14,798,252"	"8,628,672"	"9,496,813"	"9,560,516"	"19,070,224"	"6,992,600"	"20,756,336"	"15,494,716"
2822	coenzyme A	Cofactors and Vitamins	Pantothenate and CoA Metabolism	46322	LC/MS Neg	270	1448	382.55033	85-61-0;18439-24-2	317	311	C00010	HMDB01423	"78,159"		"39,908"		"62,547"	"55,463"		"107,770"	"68,302"	"128,016"		"191,469"	"196,070"		"169,535"	"93,661"	"210,239"	"31,281"	"224,918"	"136,893"	"339,302"	"190,452"	"146,974"
385	creatine	Amino Acid	Creatine Metabolism	27718	LC/MS Pos Early	1221	1947	132.07676	57-00-1	586	566	C00300	HMDB00064	"459,352,928"	"293,152,864"	"483,925,440"	"444,519,584"	"357,431,872"	"545,976,640"	"1,222,634,368"	"494,072,064"	"372,233,408"	"378,832,768"	"308,700,480"	"432,905,536"	"403,649,600"	"1,660,152,064"	"370,259,232"	"747,291,456"	"375,076,832"	"448,412,928"	"492,326,176"	"337,361,056"	"383,269,536"	"521,736,480"	"327,463,552"
386	creatinine	Amino Acid	Creatine Metabolism	513	LC/MS Pos Early	275	2055	114.06619	60-27-5	588	568	C00791	HMDB00562	"13,180,938"	"13,453,671"	"17,181,654"	"11,835,536"	"14,038,957"	"11,257,872"	"34,988,888"	"13,734,068"	"12,652,160"	"12,874,205"	"11,930,661"	"12,543,906"	"13,422,501"	"33,782,324"	"8,524,966"	"19,014,512"	"10,676,309"	"11,620,646"	"11,654,577"	"9,274,120"	"12,223,918"	"13,570,055"	"10,288,014"
34	cyano-alanine	Amino Acid	Alanine and Aspartate Metabolism	35660	LC/MS Polar	100001645	1516	113.03565	6232-19-5	13538	12950	C02512		"211,169"	"220,853"	"172,763"	"118,178"	"192,027"	"143,133"	"157,958"	"322,239"	"226,381"	"252,426"	"310,605"	"184,100"	"178,786"	"109,127"	"182,399"	"172,689"	"150,091"	"57,654"	"141,649"	"91,191"	"103,569"	"137,682"	"58,837"
332	cystathionine	Amino Acid	"Methionine, Cysteine, SAM and Taurine Metabolism"	15705	LC/MS Pos Early	310	2270	223.07471	535-34-2	439258	811	C02291	HMDB00099	"8,089,771"	"20,535,442"	"7,378,611"	"8,083,211"	"11,537,199"	"8,882,493"	"41,807,520"	"12,271,779"	"9,550,584"	"8,194,617"	"12,230,599"	"5,524,198"	"7,691,871"	"2,791,170"	"4,511,200"	"5,949,984"	"3,210,299"	"6,733,278"	"3,314,582"	"8,773,572"	"6,833,235"	"5,978,788"	"9,671,266"
337	cysteine	Amino Acid	"Methionine, Cysteine, SAM and Taurine Metabolism"	1868	LC/MS Pos Early	800	1488	122.02703	52-90-4;56-89-3	5862	5653	C00097	HMDB00574	"83,790,256"	"47,514,656"	"93,484,712"	"89,225,504"	"122,580,936"	"77,804,944"	"48,660,536"	"78,171,760"	"86,174,152"	"93,853,800"	"64,872,860"	"98,089,008"	"135,509,232"	"104,535,248"	"99,948,920"	"115,334,168"	"84,775,752"	"103,560,992"	"141,935,168"	"79,520,520"	"101,454,368"	"115,699,712"	"123,803,784"
342	cysteine s-sulfate	Amino Acid	"Methionine, Cysteine, SAM and Taurine Metabolism"	22176	LC/MS Polar	100000808	2273	199.96928	1637-71-4	115015	102939	C05824	HMDB00731	"137,461"	"192,318"	"163,112"	"73,868"	"194,269"	"112,331"	"128,223"	"153,994"	"180,224"	"208,706"	"141,880"	"110,173"	"80,742"	"73,283"	"95,112"		"74,046"	"51,418"	"62,576"	"90,864"		"62,212"	"108,312"
345	cysteine sulfinic acid	Amino Acid	"Methionine, Cysteine, SAM and Taurine Metabolism"	37443	LC/MS Pos Early	100002113	597	154.01686	207121-48-0	109	107	C00606	HMDB00996	"565,985"	"811,508"	"569,392"	"531,046"	"724,138"	"644,158"	"425,363"	"570,719"	"653,067"	"754,818"	"719,459"	"615,103"	"499,829"	"438,738"	"501,879"	"312,480"	"453,565"	"475,647"	"565,275"	"536,154"	"986,694"	"372,501"	"555,588"
413	cysteine-glutathione disulfide	Amino Acid	Glutathione Metabolism	35159	LC/MS Pos Early	100001437	2465	427.09519	13081-14-6	4247235	3455404		HMDB00656	"30,411,450"	"55,227,504"	"34,188,352"	"37,161,784"	"38,801,408"	"34,633,064"	"40,636,016"	"30,737,512"	"41,420,676"	"45,772,368"	"46,411,416"	"35,627,340"	"33,286,948"	"24,180,224"	"38,940,976"	"25,057,844"	"23,044,164"	"21,509,796"	"25,866,338"	"27,254,382"	"13,736,746"	"27,536,384"	"35,323,872"
416	cysteinylglycine	Amino Acid	Glutathione Metabolism	35637	LC/MS Pos Early	278	2132	179.0485	19246-18-5	439498	58762	C01419	HMDB00078	"2,147,718"	"350,437"	"1,630,321"	"2,128,199"	"2,002,235"	"2,285,191"	"825,846"	"1,878,958"	"1,695,516"	"1,709,737"	"1,050,817"	"2,863,052"	"3,609,918"	"4,147,900"	"2,257,077"	"3,783,518"	"2,998,637"	"4,436,059"	"5,819,875"	"2,694,230"	"5,447,015"	"4,023,987"	"3,057,167"
339	cystine	Amino Acid	"Methionine, Cysteine, SAM and Taurine Metabolism"	56	LC/MS Pos Early	279	2000	241.03113	56-89-3	67678	575	C00491	HMDB00192	"2,631,227"	"13,970,549"	"4,578,933"	"3,806,353"	"5,277,650"	"3,566,137"	"4,407,343"	"2,725,053"	"4,363,133"	"6,622,024"	"6,751,160"	"3,824,275"	"3,996,845"	"1,855,129"	"6,460,404"	"2,066,200"	"1,825,691"	"1,617,888"	"2,395,892"	"2,668,775"	"912,561"	"2,966,440"	"3,851,327"
2765	cytidine	Nucleotide	"Pyrimidine Metabolism, Cytidine containing"	514	LC/MS Pos Early	827	2124	244.0928	65-46-3	6175	5940	C00475	HMDB00089	"9,296,080"	"12,212,553"	"13,713,644"	"6,320,092"	"6,544,428"	"9,060,171"	"8,733,753"	"16,721,453"	"11,668,472"	"6,338,182"	"8,936,118"	"4,930,037"	"10,916,612"	"8,298,494"	"7,123,170"	"7,088,777"	"10,677,953"	"8,455,349"	"8,467,745"	"8,560,653"	"3,976,141"	"4,441,073"	"9,322,930"
2763	cytidine 3'-monophosphate (3'-CMP)	Nucleotide	"Pyrimidine Metabolism, Cytidine containing"	2959	LC/MS Pos Early	105	920	324.05914	84-52-6	66535	225079	C05822		"1,047,428"	"1,026,395"	"723,618"	"1,450,593"	"1,257,528"	"790,343"	"665,782"	"955,267"	"1,043,003"	"1,123,345"	"1,167,278"	"459,666"	"737,216"	"534,488"	"978,993"	"404,280"	"806,390"	"540,487"	"741,841"	"651,550"	"501,243"	"558,379"	"1,014,492"
1484	cytidine 5'-diphosphocholine	Lipid	Phospholipid Metabolism	34418	LC/MS Pos Early	1220	725	489.11461	33818-15-4	13804	21531769	C00307	HMDB01413	"5,545,520"	"3,049,527"	"3,726,858"	"5,234,000"	"6,522,070"	"4,188,169"	"3,543,868"	"3,756,135"	"3,313,274"	"8,461,551"	"4,504,868"	"5,427,890"	"5,093,973"	"5,066,383"	"5,322,287"	"4,328,721"	"4,047,425"	"2,961,806"	"6,382,626"	"5,188,581"	"3,900,951"	"4,116,212"	"6,673,355"
2762	cytidine 5'-monophosphate (5'-CMP)	Nucleotide	"Pyrimidine Metabolism, Cytidine containing"	2372	LC/MS Pos Early	282	835	324.05914	63-37-6	6131	5414497	C00055	HMDB00095	"17,914,572"	"15,121,285"	"13,802,544"	"10,344,316"	"13,116,076"	"15,498,459"	"15,048,073"	"16,890,818"	"14,527,643"	"17,688,272"	"12,927,786"	"14,398,636"	"12,797,001"	"11,712,675"	"12,818,714"	"11,080,366"	"12,886,781"	"10,485,566"	"12,823,945"	"12,269,422"	"9,562,875"	"12,640,379"	"10,775,251"
977	cytidine 5'-monophospho-N-acetylneuraminic acid	Carbohydrate	Nucleotide Sugar	36831	LC/MS Polar	1223	3900	613.13999	3063-71-6	448209		C00128	HMDB01176	"329,610"	"312,923"	"249,468"	"259,235"	"318,631"	"376,720"	"403,294"	"337,196"	"290,338"	"353,899"	"286,564"	"323,193"	"233,910"	"313,227"	"219,731"	"332,130"	"248,195"	"252,482"	"296,570"	"276,922"	"231,222"	"354,720"	"232,240"
1490	cytidine-5'-diphosphoethanolamine	Lipid	Phospholipid Metabolism	34410	LC/MS Pos Early	100001407	707	447.06766	72842-05-8	123727	287	C00570	HMDB01564	"1,552,065"	"772,289"	"1,187,485"	"1,339,532"	"2,395,715"	"1,271,564"	"1,117,749"	"1,138,927"	"1,009,271"	"2,736,337"	"1,145,187"	"2,711,103"	"2,725,820"	"1,797,968"	"2,267,829"	"2,110,490"	"1,131,351"	"1,634,962"	"3,087,157"	"1,586,452"	"1,859,753"	"2,687,212"	"3,551,240"
2766	cytosine	Nucleotide	"Pyrimidine Metabolism, Cytidine containing"	573	LC/MS Pos Early	881	2060	112.05054	71-30-7	597	577	C00380	HMDB00630	"393,804"	"775,597"	"514,537"	"792,708"	"562,447"	"1,012,848"	"687,246"	"536,310"	"418,920"	"540,219"	"503,294"	"1,053,564"	"887,201"	"590,027"	"979,880"	"3,304,932"	"648,619"	"730,259"	"747,411"	"629,729"	"664,051"	"1,035,938"	"820,597"
3158	daidzein	Xenobiotics	Food Component/Plant	32453	LC/MS Neg	100001219	3566	253.05063	486-66-8	5281708	4445025	C10208	HMDB03312	"3,852,953"	"2,020,019"	"2,257,902"	"11,381,890"	"1,129,341"	"2,812,459"	"3,399,950"	"1,823,751"	"991,008"	"3,422,017"	"1,344,459"	"2,480,285"	"1,156,896"	"1,648,466"	"1,588,586"	"2,952,404"	"1,965,839"	"1,272,914"	"1,843,869"	"259,475"	"1,824,122"	"1,757,140"	"469,982"
3332	daidzein sulfate (2)	Xenobiotics	Food Component/Plant	48728	LC/MS Neg	100006363	3330	333.00756						"723,899"	"352,037"	"488,103"	"1,832,766"	"194,533"	"872,980"	"749,663"	"612,243"	"100,359"	"464,654"	"371,671"	"689,894"	"368,925"	"916,259"	"650,648"	"1,650,194"	"447,619"	"952,565"	"913,639"	"79,892"	"1,138,976"	"1,201,086"	"133,623"
2827	dehydroascorbate	Cofactors and Vitamins	Ascorbate and Aldarate Metabolism	1659	LC/MS Polar	301	1130	173.00916	490-83-5	835	812	C05422	HMDB01264	"882,236"	"596,663"	"1,017,587"	"914,553"	"961,882"	"1,361,134"	"828,232"	"1,036,979"	"778,731"	"793,427"	"815,623"	"797,973"	"609,718"	"1,062,582"	"570,480"	"748,402"	"689,185"	"803,946"	"790,090"	"596,015"	"674,835"	"941,600"	"841,472"
1299	deoxycarnitine	Lipid	Carnitine Metabolism	36747	LC/MS Pos Early	100001662	2052	146.11756	6249-56-5	134	705	C01181	HMDB01161	"35,953,392"	"47,798,580"	"68,112,568"	"58,551,076"	"68,614,696"	"35,352,732"	"152,422,400"	"49,341,336"	"66,415,072"	"61,683,288"	"50,622,912"	"34,892,124"	"79,648,600"	"52,971,892"	"37,198,432"	"57,970,716"	"33,251,356"	"69,651,568"	"39,946,116"	"47,230,504"	"49,004,780"	"41,210,024"	"46,163,460"
1106	dihomo-linoleate (20:2n6)	Lipid	Polyunsaturated Fatty Acid (n3 and n6)	17805	LC/MS Neg	1231	5730	307.26425	2091-39-6	6439848	4944228	C16525	HMDB05060	"248,110,304"	"273,825,472"	"191,514,192"	"284,374,144"	"122,017,312"	"204,427,632"	"278,682,016"	"257,908,944"	"196,393,024"	"94,921,856"	"138,168,512"	"135,057,200"	"192,740,528"	"178,965,744"	"133,031,960"	"167,410,000"	"231,816,176"	"147,425,680"	"52,326,136"	"71,423,016"	"81,648,072"	"121,474,760"	"132,672,328"
1101	dihomo-linolenate (20:3n3 or n6)	Lipid	Polyunsaturated Fatty Acid (n3 and n6)	35718	LC/MS Neg	100001739	5596	305.2486	17046-59-2	5280581	4471954	C03242	HMDB02925	"470,076,032"	"466,623,712"	"298,540,288"	"392,511,648"	"272,693,824"	"214,094,544"	"475,859,840"	"514,604,704"	"420,723,840"	"209,087,520"	"323,516,544"	"233,738,208"	"262,629,808"	"234,760,448"	"215,459,696"	"327,736,608"	"317,086,752"	"181,115,984"	"91,625,024"	"206,208,528"	"105,448,408"	"169,836,464"	"296,107,104"
2854	dihydrobiopterin	Cofactors and Vitamins	Tetrahydrobiopterin Metabolism	35129	LC/MS Neg	100001506	1552.3	194.06833	6779-87-9	1879	1808	C00268	HMDB00038	"87,262"	"133,849"	"87,883"	"134,641"	"91,675"	"124,331"	"107,888"	"74,409"	"162,447"	"84,919"	"102,615"	"118,907"	"75,153"	"84,272"	"79,677"	"98,500"	"103,346"	"49,645"	"78,401"	"48,626"	"34,441"	"54,804"	"59,392"
841	dihydroxyacetone phosphate (DHAP)	Carbohydrate	"Glycolysis, Gluconeogenesis, and Pyruvate Metabolism"	15522	LC/MS Pos Early	309	539	171.00531	102783-56-2	668	3833110	C00111	HMDB01473	"6,300,162"	"1,109,913"	"3,215,648"	"5,643,350"	"3,454,751"	"2,634,759"	"1,804,131"	"6,663,745"	"3,253,463"	"2,704,608"	"1,315,766"	"2,347,938"	"1,461,949"	"3,055,644"	"1,597,281"	"4,859,649"	"2,568,315"	"2,477,744"	"1,777,426"	"1,258,297"	"1,278,577"	"1,817,030"	"2,022,670"
368	dimethylarginine (SDMA + ADMA)	Amino Acid	Urea cycle; Arginine and Proline Metabolism	36808	LC/MS Pos Early	100001810	2850	203.15026	102783-24-4	123831	110375	C03626	HMDB01539	"502,798,048"	"494,514,240"	"506,154,368"	"430,118,368"	"585,315,968"	"366,530,720"	"397,111,296"	"554,296,192"	"514,886,976"	"536,235,712"	"463,478,528"	"398,304,256"	"377,269,568"	"307,287,872"	"374,331,200"	"390,888,288"	"344,301,440"	"286,243,808"	"335,101,760"	"223,218,736"	"190,161,232"	"280,819,520"	"419,808,800"
5	dimethylglycine	Amino Acid	"Glycine, Serine and Threonine Metabolism"	5086	LC/MS Pos Early	806	1104	104.07061	1118-68-9	673	653	C01026	HMDB00092	"44,892,440"	"66,149,196"	"30,929,032"	"56,718,336"	"60,685,824"	"64,466,908"	"66,363,624"	"43,209,020"	"60,200,080"	"41,983,648"	"42,034,352"	"49,031,760"	"60,870,580"	"51,433,656"	"34,689,108"	"54,215,516"	"33,671,568"	"41,974,556"	"35,361,168"	"45,107,736"	"61,462,440"	"48,372,992"	"50,740,784"
1105	docosadienoate (22:2n6)	Lipid	Polyunsaturated Fatty Acid (n3 and n6)	32415	LC/MS Neg	100001182	6034	335.29555	7370-49-2	5282807	4445934	C16533	HMDB61714	"4,688,959"	"5,575,288"	"4,339,735"	"5,499,307"	"5,399,503"	"8,683,749"	"13,017,227"	"7,691,421"	"4,173,060"	"6,054,841"	"4,574,718"	"5,385,518"	"5,388,937"	"5,297,469"	"8,738,502"	"15,650,571"	"6,702,817"	"5,523,672"	"3,766,384"	"4,029,175"	"5,641,780"	"8,038,011"	"7,689,167"
1093	docosahexaenoate (DHA; 22:6n3)	Lipid	Polyunsaturated Fatty Acid (n3 and n6)	44675	LC/MS Neg	100000665	5525	327.23295	6217-54-5	445580	393183	C06429	HMDB02183	"199,182,736"	"256,868,304"	"102,509,400"	"164,508,896"	"184,889,568"	"113,812,696"	"177,774,064"	"216,727,024"	"204,128,016"	"122,546,544"	"312,016,064"	"91,764,384"	"80,974,768"	"74,455,776"	"65,492,448"	"81,945,440"	"111,837,352"	"34,839,432"	"27,327,458"	"56,059,976"	"37,291,160"	"52,383,528"	"92,946,496"
1092	docosapentaenoate (n3 DPA; 22:5n3)	Lipid	Polyunsaturated Fatty Acid (n3 and n6)	32504	LC/MS Neg	100001181	5571	329.2486	2234-74-4	6441454		C16513	HMDB01976	"127,370,128"	"153,021,984"	"73,714,848"	"80,537,184"	"102,133,296"	"36,415,776"	"125,144,472"	"129,382,840"	"135,490,000"	"73,392,112"	"127,364,000"	"38,573,376"	"42,805,332"	"38,552,904"	"39,807,884"	"51,220,276"	"69,512,400"	"20,623,140"	"11,990,451"	"29,603,188"	"13,231,290"	"29,631,256"	"60,945,068"
1104	docosapentaenoate (n6 DPA; 22:5n6)	Lipid	Polyunsaturated Fatty Acid (n3 and n6)	37478	LC/MS Neg	100001580	5624.5	329.2486	25182-74-5	6441454	4945614	C16513	HMDB01976	"100,989,104"	"163,201,216"	"82,185,408"	"100,359,008"	"120,425,648"	"56,251,612"	"195,093,184"	"174,690,320"	"116,644,944"	"72,291,584"	"174,811,776"	"46,789,112"	"38,812,928"	"69,679,872"	"40,483,036"	"73,270,064"	"63,835,268"	"18,476,618"	"18,555,128"	"32,134,064"	"17,295,774"	"30,222,464"	"63,855,548"
1091	eicosapentaenoate (EPA; 20:5n3)	Lipid	Polyunsaturated Fatty Acid (n3 and n6)	18467	LC/MS Neg	2050	5450	301.2173	10-2005-9;10417-94-4	446284	393682	C06428	HMDB01999	"69,362,344"	"138,188,768"	"44,235,708"	"48,908,388"	"66,835,400"	"40,682,144"	"50,380,688"	"108,939,144"	"92,012,632"	"89,633,664"	"108,879,552"	"44,380,228"	"47,714,520"	"37,304,556"	"40,573,848"	"55,011,192"	"48,786,760"	"38,947,380"	"22,452,540"	"63,608,644"	"35,422,060"	"38,429,948"	"50,627,536"
1075	eicosenoate (20:1)	Lipid	Long Chain Fatty Acid	33587	LC/MS Neg	100001335	5950	309.2799		5282768	4445895		HMDB02231	"186,584,576"	"194,134,160"	"156,654,736"	"228,064,736"	"182,458,672"	"329,026,208"	"321,845,504"	"259,043,216"	"183,743,232"	"190,881,120"	"136,770,016"	"208,042,480"	"255,845,344"	"201,047,856"	"273,757,536"	"283,731,008"	"233,210,144"	"249,571,760"	"122,105,336"	"123,811,808"	"209,132,400"	"282,037,984"	"276,032,416"
3172	ergothioneine	Xenobiotics	Food Component/Plant	37459	LC/MS Pos Early	100002154	850	230.09578	58511-63-0	3032311	2297320	C05570	HMDB03045	"33,863,544"	"37,507,760"	"31,378,256"	"45,635,372"	"53,410,132"	"54,013,040"	"32,333,960"	"60,662,444"	"41,011,452"	"31,796,836"	"23,103,598"	"37,215,632"	"45,530,456"	"48,004,376"	"37,134,056"	"39,015,980"	"30,287,506"	"28,315,364"	"25,298,840"	"30,835,992"	"54,021,748"	"37,843,324"	"30,163,886"
1080	erucate (22:1n9)	Lipid	Long Chain Fatty Acid	1552	LC/MS Neg	1087	6355.6	337.3112	112-86-7	5281116	7924	C08316	HMDB02068	"10,084,955"	"11,018,332"	"6,939,436"	"10,622,291"	"10,800,329"	"13,007,497"	"11,773,741"	"14,106,384"	"8,655,096"	"7,073,777"	"8,185,091"	"8,326,573"	"8,043,547"	"7,225,379"	"5,942,447"	"13,267,830"	"8,769,658"	"6,910,126"	"3,206,200"	"4,637,767"	"4,538,219"	"7,226,500"	"5,973,142"
3174	erythritol	Xenobiotics	Food Component/Plant	20699	LC/MS Polar	100000846	1491	167.05611	149-32-6	222285	13835932	C00503	HMDB02994	"475,730"	"320,324"	"280,649"	"358,408"	"531,863"	"416,828"	"383,286"	"376,949"	"414,067"	"306,933"	"233,319"	"450,892"	"541,602"	"377,753"	"376,608"	"612,700"	"332,808"	"317,615"	"616,009"	"249,040"	"439,346"	"489,785"	"410,929"
1010	erythronate*	Carbohydrate	Aminosugar Metabolism	42420	LC/MS Polar	100001320	2186	135.02989	88759-55-1	2781043	2061231		HMDB00613	"34,040,244"	"25,314,836"	"31,310,180"	"29,380,816"	"35,854,484"	"37,883,728"	"34,203,416"	"31,051,084"	"31,905,432"	"29,861,678"	"26,162,730"	"42,716,008"	"32,945,548"	"36,109,488"	"35,913,004"	"34,195,180"	"28,689,592"	"31,123,584"	"38,387,864"	"26,873,004"	"38,494,296"	"42,782,120"	"34,592,800"
303	ethylmalonate	Amino Acid	"Leucine, Isoleucine and Valine Metabolism"	15765	LC/MS Polar	2054	2785	131.03498	601-75-2	11756	11263		HMDB00622	"1,099,004"	"453,589"	"734,218"	"423,104"	"535,331"	"266,284"	"342,299"	"422,542"	"556,204"	"412,211"	"375,291"	"399,648"	"450,941"	"223,392"	"305,383"	"369,264"	"659,283"	"271,385"	"425,140"	"283,876"	"536,510"	"397,707"	"341,312"
2815	flavin adenine dinucleotide (FAD)	Cofactors and Vitamins	Riboflavin Metabolism	2134	LC/MS Neg	327	2425	784.14985	146-14-5;84366-81-4	643975	559059	C00016	HMDB01248	"5,880,729"	"5,209,784"	"4,610,136"	"3,882,968"	"5,077,026"	"4,087,101"	"5,139,911"	"5,595,035"	"5,076,973"	"5,639,396"	"6,405,062"	"5,054,005"	"3,674,552"	"4,046,826"	"4,446,661"	"4,265,199"	"4,192,142"	"3,536,120"	"4,266,482"	"4,426,629"	"3,483,399"	"4,254,446"	"5,429,971"
2816	flavin mononucleotide (FMN)	Cofactors and Vitamins	Riboflavin Metabolism	15797	LC/MS Neg	100000251	2390	455.09733	130-40-5	710	690	C00061	HMDB01520	"365,803"	"387,132"	"394,029"	"357,323"	"503,967"	"376,611"	"475,437"	"365,295"	"461,441"	"462,901"	"453,459"	"343,245"	"293,979"	"225,483"	"360,286"	"311,080"	"379,900"	"355,044"	"324,600"	"316,315"	"263,820"	"297,682"	"358,224"
67	formiminoglutamate	Amino Acid	Histidine Metabolism	43493	LC/MS Neg	100002500	646	173.05678	816-90-0	439233	388370	C00439		"5,602,269"	"649,217"	"535,243"	"5,125,333"	"1,297,808"	"2,634,942"	"7,412,590"	"4,095,315"	"3,835,235"	"1,360,264"	"1,430,893"	"3,056,522"	"4,511,704"	"3,987,921"	"2,388,686"	"12,937,281"	"12,012,600"	"3,251,252"	"7,613,141"	"5,029,821"	"3,110,767"	"1,545,112"	"6,166,095"
937	fructose	Carbohydrate	"Fructose, Mannose and Galactose Metabolism"	48195	LC/MS Polar	878	2022.2	225.06159	57-48-7	5984	5764	C00095	HMDB00660	"8,276,528"	"888,853"	"4,934,544"	"5,781,008"	"2,912,981"	"11,504,147"	"1,124,067"	"2,505,234"	"2,447,004"	"1,965,701"	"1,369,323"	"10,921,388"	"7,139,910"	"10,395,566"	"8,321,212"	"8,312,375"	"11,002,362"	"8,678,615"	"6,690,043"	"5,907,462"	"6,740,627"	"8,069,757"	"3,225,444"
836	fructose-6-phosphate	Carbohydrate	"Glycolysis, Gluconeogenesis, and Pyruvate Metabolism"	12021	LC/MS Polar	1232	4261.4	259.02244	103213-47-4	69507	19969987	C05345	HMDB00124	"1,108,759"	"196,582"	"606,978"	"827,876"	"648,929"	"1,936,127"	"582,255"	"622,032"	"435,779"	"454,584"	"436,247"	"3,209,678"	"2,657,791"	"3,423,472"	"2,356,660"	"3,679,993"	"3,052,219"	"3,104,910"	"3,295,876"	"1,301,357"	"4,051,567"	"4,250,313"	"2,932,082"
1026	fumarate	Energy	TCA Cycle	1643	LC/MS Polar	330	3084	115.00368	100-17-8	444972	10197150	C00122	HMDB00134	"3,320,515"	"1,856,559"	"6,397,373"	"24,318,512"	"9,479,313"	"9,532,929"	"22,687,304"	"7,040,518"	"3,404,479"	"13,264,156"	"4,427,424"	"13,355,266"	"11,486,602"	"25,445,860"	"8,217,156"	"54,203,120"	"10,554,478"	"13,750,251"	"16,680,228"	"6,365,028"	"29,497,710"	"9,902,262"	"14,805,014"
961	galactonate	Carbohydrate	"Fructose, Mannose and Galactose Metabolism"	27719	LC/MS Polar	100001026	3085	195.05102	299-28-5	128869	114198	C00880	HMDB00565	"10,638,862"	"5,335,314"		"2,290,155"	"14,647,964"	"2,745,940"	"8,231,264"	"1,994,343"	"9,676,562"	"6,631,209"	"5,858,157"	"2,003,578"		"2,743,643"	"12,934,291"	"14,965,832"		"1,279,324"	"17,270,124"	"5,711,327"	"9,996,652"	"11,159,303"	"4,586,843"
954	galactose 1-phosphate	Carbohydrate	"Fructose, Mannose and Galactose Metabolism"	15706	LC/MS Polar	100000300	4552	259.02244	19046-60-7	123912		C00446	HMDB00645	"1,688,056"	"1,325,060"	"1,824,551"	"1,651,642"	"2,098,013"	"2,020,122"	"2,067,359"	"2,497,703"	"1,655,133"	"1,695,261"	"1,756,300"	"3,145,662"	"1,871,634"	"2,655,985"	"1,372,323"	"2,420,396"	"2,397,200"	"2,774,335"	"1,645,856"	"1,894,646"	"2,085,424"	"2,026,353"	"2,677,461"
45	gamma-aminobutyrate (GABA)	Amino Acid	Glutamate Metabolism	1416	LC/MS Pos Early	141	2048	104.07061	56-12-2	119	116	C00334	HMDB00112	"36,527,568"	"24,253,840"	"25,256,608"	"32,292,812"	"25,959,534"	"12,349,902"	"27,089,970"	"31,927,848"	"23,709,332"	"16,486,900"	"15,838,435"	"26,322,412"	"18,155,948"	"15,123,156"	"13,955,401"	"35,736,944"	"22,440,264"	"10,550,905"	"14,796,145"	"5,552,979"	"11,128,317"	"17,043,392"	"17,520,168"
55	gamma-carboxyglutamate	Amino Acid	Glutamate Metabolism	38754	LC/MS Pos Early	100002679	903	192.05027	56271-99-9	40772	37241		HMDB41900	"6,617,841"	"5,987,917"	"4,767,655"	"5,088,607"	"5,574,648"	"5,494,528"	"6,295,220"	"6,248,795"	"7,140,354"	"8,783,231"	"5,459,845"	"7,042,121"	"5,726,834"	"6,199,334"	"5,391,408"	"6,963,023"	"4,656,156"	"4,627,573"	"6,518,098"	"5,095,765"	"4,925,349"	"5,932,731"	"6,134,717"
434	gamma-glutamyl-epsilon-lysine	Peptide	Gamma-glutamyl Amino Acid	33934	LC/MS Pos Early	100001262	2717	276.1554	17105-15-6	65254;14284565	58747		HMDB03869	"978,902"	"309,273"	"778,377"	"1,765,551"	"938,783"	"697,082"	"289,556"	"741,265"	"678,915"	"497,940"	"369,815"	"591,900"	"811,339"	"1,359,858"	"627,116"	"1,066,841"	"669,668"	"960,296"	"1,044,678"	"472,845"	"750,910"	"710,208"	"812,589"
426	gamma-glutamylalanine	Peptide	Gamma-glutamyl Amino Acid	37063	LC/MS Pos Early	100001843	1986	219.09755	5875-41-2	440103	389104		HMDB29142	"5,501,423"	"5,487,713"	"4,823,964"	"3,604,487"	"4,601,691"	"2,335,141"	"5,209,760"	"6,921,646"	"4,931,236"	"5,097,170"	"6,470,331"	"4,381,203"	"4,751,904"	"2,565,524"	"4,996,547"	"4,959,294"	"4,148,709"	"3,532,641"	"4,148,830"	"3,072,250"	"2,507,451"	"5,004,994"	"3,827,825"
427	gamma-glutamylcysteine	Peptide	Gamma-glutamyl Amino Acid	1778	LC/MS Pos Early	1036	2118	251.06963	636-58-8	842	819	C00669	HMDB01049	"5,338,009"	"446,303"	"4,799,394"	"4,725,085"	"4,574,207"	"4,036,550"	"876,628"	"3,711,168"	"3,591,559"	"2,820,016"	"1,986,121"	"5,737,126"	"7,447,794"	"8,530,830"	"4,636,843"	"10,274,643"	"6,795,373"	"8,737,748"	"12,469,931"	"5,261,610"	"9,910,590"	"7,776,648"	"7,029,610"
428	gamma-glutamylglutamate	Peptide	Gamma-glutamyl Amino Acid	36738	LC/MS Pos Early	331	1775	277.10303	1116-22-9	92865	83831	C05282	HMDB11737	"24,528,478"	"20,984,846"	"21,814,798"	"25,057,820"	"23,598,526"	"22,714,490"	"25,175,324"	"26,356,566"	"27,056,164"	"29,636,442"	"25,377,400"	"26,009,278"	"27,025,042"	"27,811,416"	"23,921,552"	"24,624,304"	"21,984,844"	"29,837,686"	"27,862,914"	"38,114,768"	"24,837,256"	"24,706,402"	"25,211,236"
429	gamma-glutamylglutamine	Peptide	Gamma-glutamyl Amino Acid	2730	LC/MS Pos Early	1140	1430	276.11902	10148-81-9	150914	133013	C05283	HMDB11738	"33,895,880"	"19,275,480"	"17,364,396"	"32,533,414"	"22,296,434"	"15,221,897"	"30,901,650"	"35,336,752"	"29,069,436"	"24,340,030"	"36,276,368"	"22,201,842"	"26,277,380"	"13,169,687"	"23,732,556"	"17,490,816"	"20,027,040"	"16,093,439"	"22,622,990"	"40,421,660"	"16,319,577"	"18,518,788"	"28,301,248"
430	gamma-glutamylglycine	Peptide	Gamma-glutamyl Amino Acid	33949	LC/MS Pos Early	100001294	1535	205.0819	1948-29-4	165527	145071		HMDB11667	"4,867,243"	"5,116,318"	"4,522,025"	"3,184,045"	"4,161,202"	"2,801,845"	"5,109,663"	"5,290,287"	"4,556,931"	"5,708,703"	"5,481,753"	"3,433,340"	"3,332,944"	"3,179,777"	"3,571,816"	"4,084,483"	"3,090,898"	"3,569,924"	"3,473,222"	"3,755,254"	"1,901,867"	"3,768,691"	"3,109,935"
431	gamma-glutamylhistidine	Peptide	Gamma-glutamyl Amino Acid	18245	LC/MS Pos Early	1235	2740	285.11935	37460-15-4	7017195	5380197			"907,434"	"875,419"	"687,837"	"583,518"	"503,851"	"636,573"	"1,320,001"	"1,019,377"	"1,093,462"	"737,288"	"1,204,648"	"945,837"	"804,139"	"876,242"	"923,091"	"640,685"	"809,718"	"576,026"	"960,322"	"599,445"	"498,704"	"1,005,369"	"693,729"
432	gamma-glutamylisoleucine*	Peptide	Gamma-glutamyl Amino Acid	34456	LC/MS Pos Early	100001485	2940	261.1445		14253342	21403145		HMDB11170	"3,841,070"	"3,864,446"	"2,936,819"	"2,886,361"	"3,681,501"	"2,497,753"	"2,339,982"	"4,118,979"	"3,820,188"	"3,240,673"	"3,170,886"	"3,097,704"	"3,431,652"	"2,582,007"	"2,273,225"	"2,823,313"	"2,786,659"	"2,631,859"	"2,291,972"	"2,983,844"	"2,081,410"	"2,504,490"	"2,728,023"
433	gamma-glutamylleucine	Peptide	Gamma-glutamyl Amino Acid	18369	LC/MS Pos Early	1268	2991	261.1445	2566-39-4	151023	133115		HMDB11171	"4,874,831"	"4,661,321"	"3,811,603"	"3,705,917"	"5,081,174"	"2,581,139"	"3,052,370"	"5,539,723"	"4,715,942"	"4,238,052"	"4,228,154"	"3,861,658"	"4,353,922"	"2,584,498"	"3,487,606"	"3,537,184"	"3,031,343"	"2,945,070"	"3,454,425"	"2,709,805"	"2,075,525"	"3,003,000"	"3,664,078"
435	gamma-glutamylmethionine	Peptide	Gamma-glutamyl Amino Acid	44872	LC/MS Pos Early	100001313	2640	279.10092	17663-87-5	7009567	5373147		HMDB29155	"12,142,058"	"9,833,260"	"10,043,711"	"10,818,791"	"13,091,359"	"6,923,743"	"7,444,624"	"14,841,789"	"13,406,879"	"12,555,967"	"10,672,656"	"9,017,836"	"11,514,551"	"7,979,260"	"7,998,292"	"11,457,759"	"8,938,405"	"9,084,222"	"9,916,189"	"6,359,306"	"6,222,472"	"7,798,525"	"10,440,040"
436	gamma-glutamylphenylalanine	Peptide	Gamma-glutamyl Amino Acid	33422	LC/MS Neg	100000491	1825	293.11429	7432-24-8	111299	99868		HMDB00594	"837,226"	"957,726"	"884,423"	"780,537"	"1,088,188"	"773,481"	"1,121,325"	"970,347"	"1,107,997"	"989,698"	"1,185,960"	"832,473"	"947,458"	"851,563"	"940,866"	"1,060,686"	"829,871"	"822,230"	"1,075,502"	"663,739"	"576,321"	"1,034,863"	"847,115"
437	gamma-glutamylthreonine*	Peptide	Gamma-glutamyl Amino Acid	33364	LC/MS Pos Early	100001314	1750	249.10812	5652-48-2		21403107		HMDB29159	"4,064,983"	"5,144,455"	"5,350,809"	"1,743,592"	"2,328,760"	"1,110,996"	"1,430,728"	"6,348,145"	"4,784,411"	"1,886,149"	"3,436,802"	"3,226,671"	"2,262,351"	"929,521"	"3,244,587"	"2,093,893"	"2,185,018"	"1,140,307"	"1,432,643"	"343,254"	"347,102"	"1,870,796"	"1,681,288"
438	gamma-glutamyltryptophan	Peptide	Gamma-glutamyl Amino Acid	33947	LC/MS Neg	100001295	1960	332.12519	66471-20-3	3989307	2302065		HMDB29160	"356,835"	"373,100"	"450,318"	"434,163"	"397,106"	"335,799"	"420,585"	"424,763"	"453,981"	"364,804"	"604,546"	"239,664"	"264,117"	"436,171"	"246,749"	"277,152"	"269,660"	"270,835"	"374,064"	"217,110"	"227,849"	"244,339"	"369,164"
439	gamma-glutamyltyrosine	Peptide	Gamma-glutamyl Amino Acid	2734	LC/MS Pos Early	1102	2508	311.12377	7432-23-7	94340	85142		HMDB11741	"2,052,497"	"1,749,003"	"2,067,533"	"1,110,884"	"1,471,197"	"961,218"	"1,603,835"	"2,301,942"	"2,312,276"	"1,588,585"	"2,610,410"	"1,837,113"	"1,558,310"	"1,708,172"	"1,723,298"	"1,445,934"	"1,099,209"	"1,444,700"	"1,277,861"	"1,159,547"	"542,019"	"2,293,139"	"1,949,963"
440	gamma-glutamylvaline	Peptide	Gamma-glutamyl Amino Acid	43829	LC/MS Pos Early	100001126	2700	247.12885	2746-34-1	7015683			HMDB11172	"6,519,474"	"7,241,650"	"5,659,955"	"4,117,429"	"5,710,167"	"3,055,167"	"4,738,037"	"7,587,210"	"6,192,268"	"4,731,445"	"6,760,354"	"5,078,688"	"6,029,710"	"4,036,820"	"4,977,285"	"4,450,186"	"3,851,351"	"3,376,226"	"4,354,490"	"3,341,893"	"3,688,270"	"4,123,737"	"4,170,030"
3038	genistein	Xenobiotics	Food Component/Plant	32448	LC/MS Neg	100001221	3754	269.04554	446-72-0	5280961	4444448	C06563	HMDB03217	"2,597,007"	"1,250,449"	"1,936,424"	"6,912,404"	"1,284,355"	"2,289,720"	"2,675,637"	"1,198,160"	"778,816"	"2,599,455"	"938,336"	"1,858,290"	"1,118,865"	"1,171,406"	"1,380,996"	"2,812,237"	"1,724,172"	"1,412,059"	"1,487,576"	"326,215"	"1,811,997"	"1,308,606"	"493,109"
3105	gluconate	Xenobiotics	Food Component/Plant	587	LC/MS Polar	338	2922	195.05102	527-07-1	10690	10240	C00257	HMDB00625	"74,402,840"	"14,272,450"	"67,895,112"	"69,857,064"	"100,599,072"	"77,369,312"	"17,675,736"	"50,009,992"	"80,073,960"	"46,283,200"	"26,918,340"	"58,979,936"	"112,348,800"	"75,697,360"	"94,585,312"	"91,803,320"	"60,973,432"	"53,420,260"	"105,775,368"	"28,686,642"	"47,413,408"	"80,892,368"	"119,878,032"
983	glucosamine-6-phosphate	Carbohydrate	Aminosugar Metabolism	580	LC/MS Polar	290	4521.5	258.03843	3616-42-0	439217	8013767	C00352	HMDB01254	"1,292,862"	"422,625"	"1,183,380"	"1,000,289"	"920,568"	"3,219,935"	"1,192,571"	"1,022,659"	"413,061"	"683,984"	"686,173"	"4,827,055"	"4,149,536"	"5,723,130"	"3,648,799"	"4,859,191"	"4,859,384"	"5,028,060"	"5,883,738"	"2,285,882"	"6,440,775"	"5,996,178"	"3,341,941"
832	glucose	Carbohydrate	"Glycolysis, Gluconeogenesis, and Pyruvate Metabolism"	48152	LC/MS Polar	572	2342	225.06159	50-99-7	79025	71358	C00031	HMDB00122	"635,926,144"	"177,587,856"	"526,832,416"	"617,342,720"	"496,124,992"	"709,317,696"	"239,688,416"	"506,726,272"	"425,848,000"	"365,924,800"	"336,419,872"	"734,856,896"	"605,289,536"	"575,283,456"	"719,701,312"	"669,829,632"	"724,969,984"	"561,926,400"	"617,239,488"	"531,843,328"	"623,564,032"	"635,047,616"	"685,857,088"
833	glucose 6-phosphate	Carbohydrate	"Glycolysis, Gluconeogenesis, and Pyruvate Metabolism"	31260	LC/MS Polar	291	4537	259.02244	103192-55-8	5958	19952394	C00668	HMDB01401	"2,144,396"	"827,032"	"1,829,647"	"1,414,700"	"1,009,297"	"3,922,578"	"1,270,167"	"1,229,253"	"824,596"	"931,455"	"829,084"	"5,960,215"	"4,334,408"	"6,087,259"	"3,824,813"	"4,940,856"	"5,731,835"	"6,341,135"	"6,155,908"	"2,585,580"	"6,146,618"	"6,523,197"	"3,991,443"
987	glucuronate	Carbohydrate	Aminosugar Metabolism	15443	LC/MS Polar	100000257	3233.3	193.03537	207300-70-7	444791	58552	C00191	HMDB00127	"7,471,404"	"6,044,411"	"8,538,598"	"6,300,332"	"7,381,295"	"6,668,868"	"6,534,548"	"6,294,739"	"6,228,220"	"8,288,429"	"4,477,634"	"6,933,835"	"6,828,374"	"9,235,023"	"6,155,276"	"8,262,971"	"8,210,595"	"5,044,278"	"5,082,578"	"4,170,509"	"5,043,064"	"6,519,256"	"8,564,957"
980	glucuronate 1-phosphate*	Carbohydrate	Nucleotide Sugar	52312	LC/MS Neg	100001585	560	273.0017	13168-11-1		21403173	"C04037,C01195,C05385"	HMDB03976	"2,181,356"	"1,893,057"	"2,753,208"	"2,626,365"	"2,846,605"	"2,092,406"	"2,723,131"	"1,828,637"	"1,193,495"	"3,776,129"	"1,352,719"	"2,078,579"	"2,278,246"	"3,035,368"	"1,846,401"	"3,835,104"	"3,280,533"	"2,154,892"	"1,957,047"	"1,889,202"	"2,418,094"	"2,980,935"	"3,157,137"
40	glutamate	Amino Acid	Glutamate Metabolism	57	LC/MS Pos Early	561	1500	148.06044	56-86-0	611	591	C00025	HMDB00148	"2,926,261,248"	"2,347,790,592"	"2,569,495,552"	"2,769,165,824"	"2,938,952,960"	"2,434,972,928"	"3,402,893,056"	"2,895,245,056"	"2,724,128,000"	"2,695,565,568"	"2,521,200,640"	"2,607,373,056"	"2,589,339,648"	"2,278,882,816"	"2,429,186,304"	"2,710,333,440"	"2,309,140,480"	"2,122,243,968"	"2,492,566,272"	"2,317,318,912"	"2,274,954,752"	"2,328,595,968"	"2,753,875,456"
51	"glutamate, gamma-methyl ester"	Amino Acid	Glutamate Metabolism	33487	LC/MS Pos Early	100001103	2170	162.07609	1499-55-4	68662	66546			"93,559,208"	"70,379,768"	"54,565,964"	"123,754,456"	"84,318,280"	"67,542,552"	"83,753,552"	"84,791,496"	"90,640,328"	"59,030,240"	"90,013,248"	"91,395,224"	"96,779,776"	"91,593,600"	"75,608,128"	"57,217,428"	"78,922,104"	"75,662,328"	"61,684,092"	"125,155,088"	"80,170,000"	"92,663,920"	"109,574,096"
41	glutamine	Amino Acid	Glutamate Metabolism	53	LC/MS Pos Early	563	1291	147.07642	56-85-9	5961	5746	C00064	HMDB00641	"2,730,329,344"	"1,525,336,064"	"1,619,972,992"	"2,836,171,520"	"2,298,818,816"	"1,514,625,408"	"2,009,398,656"	"2,920,651,008"	"2,305,414,656"	"1,613,387,264"	"2,085,560,960"	"1,866,148,992"	"1,988,620,928"	"1,192,605,184"	"1,470,406,144"	"1,682,829,312"	"1,713,917,312"	"1,217,222,272"	"1,600,357,120"	"1,993,279,104"	"1,298,906,496"	"1,273,066,752"	"2,272,517,888"
89	glutarate (pentanedioate)	Amino Acid	Lysine Metabolism	396	LC/MS Polar	339	2900	131.03498	110-94-1	743	3618533	C00489	HMDB00661	"640,079"	"1,248,708"	"738,485"	"6,251,633"	"986,331"	"1,065,330"	"3,411,128"	"950,185"	"1,058,068"	"1,065,909"	"928,477"	"1,097,589"	"1,144,996"	"1,235,306"	"608,160"	"3,176,544"	"600,836"	"1,274,576"	"1,207,045"	"781,899"	"596,005"	"881,261"	"1,409,940"
90	glutarylcarnitine (C5)	Amino Acid	Lysine Metabolism	44664	LC/MS Pos Early	100001593	2393	276.14417	102636-82-8	71464488	21403175		HMDB13130	"433,591"	"574,781"	"614,064"	"475,615"	"1,100,896"	"733,740"	"1,021,877"	"387,550"	"950,145"	"912,988"	"455,864"	"538,892"	"634,078"	"870,741"	"398,027"	"496,409"	"528,240"	"665,168"	"723,996"	"548,461"	"1,161,971"	"503,486"	"712,213"
411	"glutathione, oxidized (GSSG)"	Amino Acid	Glutathione Metabolism	27727	LC/MS Pos Early	448	2667	613.15925	103239-24-3	65359	58835	C00127	HMDB03337	"56,431,584"	"44,241,696"	"47,169,332"	"82,688,272"	"55,841,368"	"70,075,760"	"71,998,688"	"78,412,688"	"72,059,184"	"68,051,736"	"69,921,648"	"59,659,360"	"52,494,164"	"59,702,600"	"48,639,892"	"61,777,896"	"61,155,028"	"62,659,604"	"55,398,560"	"61,790,232"	"44,130,100"	"47,989,424"	"60,729,784"
410	"glutathione, reduced (GSH)"	Amino Acid	Glutathione Metabolism	2127	LC/MS Pos Early	496	2000	308.09109	70-18-8	124886	111188	C00051	HMDB00125	"99,876,080"	"14,295,081"	"91,200,400"	"112,916,488"	"99,323,216"	"124,991,832"	"26,074,590"	"84,149,152"	"80,010,448"	"77,205,872"	"43,647,872"	"149,355,600"	"192,147,440"	"203,534,608"	"111,065,192"	"200,238,672"	"164,206,176"	"247,890,064"	"288,335,776"	"146,030,736"	"313,697,440"	"214,858,112"	"175,007,696"
852	glycerate	Carbohydrate	"Glycolysis, Gluconeogenesis, and Pyruvate Metabolism"	1572	LC/MS Polar	1052	2070.4	105.01933	600-19-1	752	732	C00258	HMDB00139	"81,437,472"	"50,212,892"	"70,460,736"	"82,377,112"	"74,643,392"	"93,450,760"	"52,507,664"	"76,748,928"	"64,915,452"	"57,637,732"	"71,613,008"	"94,713,024"	"67,775,680"	"83,504,984"	"77,103,504"	"82,480,472"	"75,745,784"	"88,826,952"	"80,253,664"	"61,948,560"	"73,753,152"	"84,097,024"	"73,891,456"
1775	glycerol	Lipid	Glycerolipid Metabolism	15122	LC/MS Pos Early	1254	717	93.05463	56-81-5	753	733	C00116	HMDB00131	"47,453,612"	"37,769,800"	"35,944,100"	"42,123,208"	"47,661,596"	"54,889,576"	"35,016,844"	"40,701,036"	"48,889,888"	"34,996,240"	"36,458,796"	"56,805,360"	"55,950,588"	"34,010,308"	"49,231,604"	"43,058,500"	"47,261,808"	"44,921,888"	"57,335,200"	"34,678,304"	"54,807,832"	"56,186,564"	"59,079,416"
3769	glycerol 2-phosphate	Xenobiotics	Chemical	27728	LC/MS Polar	100001029	3681.7	171.00639	819-83-0	2526	2431	C02979	HMDB02520	"74,631"		"53,374"	"56,955"	"62,185"	"86,071"	"47,983"	"62,472"	"65,287"		"48,923"	"80,867"	"71,411"	"45,517"	"74,441"	"53,268"	"76,179"	"75,439"	"86,287"	"39,688"	"73,108"	"83,364"	"86,945"
1776	glycerol 3-phosphate	Lipid	Glycerolipid Metabolism	43847	LC/MS Pos Early	100000258	580	173.02095	29849-82-9	754	734	C00093	HMDB00126	"214,050,176"	"154,616,848"	"212,473,344"	"237,810,656"	"226,593,424"	"271,512,640"	"202,043,216"	"218,382,096"	"192,484,896"	"207,497,376"	"216,204,160"	"284,896,288"	"272,434,592"	"249,386,688"	"254,279,616"	"253,477,984"	"269,538,336"	"292,808,416"	"309,958,560"	"293,245,568"	"316,677,984"	"287,956,480"	"267,027,712"
1491	glycerophosphoethanolamine	Lipid	Phospholipid Metabolism	37455	LC/MS Pos Early	100001620	659	216.06315	33049-08-0	123874	110410	C01233	HMDB00114	"178,648,928"	"121,828,416"	"218,606,000"	"130,758,192"	"313,902,720"	"186,301,152"	"212,726,912"	"207,816,768"	"218,638,752"	"194,779,680"	"151,860,816"	"262,736,096"	"455,318,144"	"202,410,544"	"242,941,664"	"286,466,752"	"297,543,680"	"350,119,264"	"547,152,128"	"379,017,728"	"345,631,936"	"251,314,688"	"410,648,864"
1781	glycerophosphoglycerol	Lipid	Glycerolipid Metabolism	48857	LC/MS Polar	100001619	2430	245.04317		439964	388990	C03274		"16,455,164"	"6,828,603"	"12,491,995"	"11,857,491"	"17,107,706"	"10,394,143"	"7,261,322"	"14,401,138"	"14,488,808"	"14,307,730"	"14,942,307"	"13,955,318"	"10,494,310"	"6,502,516"	"11,339,944"	"9,666,777"	"10,624,405"	"8,757,117"	"14,992,721"	"14,081,482"	"8,659,248"	"13,504,516"	"20,478,776"
1493	glycerophosphoinositol*	Lipid	Phospholipid Metabolism	52307	LC/MS Pos Early	100001621	516	335.07378	16824-65-0					"4,455,348"	"4,044,475"	"4,634,805"	"3,862,019"	"4,990,756"	"4,130,173"	"3,741,448"	"4,653,329"	"4,120,235"	"5,274,332"	"4,374,693"	"3,684,911"	"3,861,098"	"3,096,481"	"4,297,073"	"3,639,099"	"3,196,631"	"3,299,091"	"4,132,611"	"4,670,262"	"3,629,071"	"3,672,332"	"4,790,626"
1485	glycerophosphorylcholine (GPC)	Lipid	Phospholipid Metabolism	15990	LC/MS Pos Early	100000269	672	258.1101	28319-77-9	71920	571409	C00670	HMDB00086	"1,069,791,232"	"453,285,632"	"1,219,276,288"	"776,715,200"	"1,646,950,784"	"785,081,856"	"1,099,458,048"	"1,024,628,288"	"1,112,289,792"	"927,031,872"	"700,600,512"	"1,171,538,688"	"1,235,421,312"	"969,276,992"	"936,028,416"	"1,125,688,832"	"1,424,297,984"	"920,197,440"	"1,363,265,536"	"1,363,278,208"	"905,037,888"	"777,448,256"	"1,492,909,440"
1	glycine	Amino Acid	"Glycine, Serine and Threonine Metabolism"	58	LC/MS Pos Early	340	1375	76.03931	56-40-6	750	730	C00037	HMDB00123	"243,558,784"	"250,827,312"	"250,040,240"	"236,354,368"	"292,860,160"	"210,583,584"	"224,326,144"	"274,702,592"	"257,926,304"	"270,728,736"	"235,005,120"	"207,308,512"	"218,031,296"	"197,399,808"	"191,779,920"	"242,785,504"	"192,621,408"	"181,039,568"	"201,144,512"	"148,249,616"	"154,150,048"	"183,269,120"	"230,924,992"
1862	glycosyl-N-palmitoyl-sphingosine	Lipid	Sphingolipid Metabolism	53013	LC/MS Pos Late	100009272	2623	700.5722						"5,122,094"	"6,537,575"	"5,421,292"	"7,632,412"	"5,713,034"	"4,600,318"	"5,059,972"	"5,311,793"	"5,918,530"	"6,625,180"	"6,616,593"	"4,931,847"	"5,244,470"	"4,197,575"	"4,889,497"	"4,609,804"	"5,336,625"	"4,168,226"	"3,905,482"	"5,809,295"	"3,766,750"	"4,618,132"	"6,097,449"
1861	glycosyl-N-stearoyl-sphingosine	Lipid	Sphingolipid Metabolism	52234	LC/MS Pos Late	100001882	3053	728.6035						"1,047,291"	"847,987"	"1,021,679"	"1,341,557"	"988,310"	"1,161,140"	"1,099,257"	"1,009,153"	"1,332,038"	"1,304,671"	"1,391,098"	"947,286"	"1,384,792"	"947,069"	"996,248"	"830,836"	"1,010,204"	"888,383"	"1,073,745"	"894,700"	"961,704"	"1,085,260"	"1,402,448"
568	glycylleucine	Peptide	Dipeptide	34398	LC/MS Pos Early	100001258	3059	189.12337	869-19-2	92843	83812	C02155	HMDB00759	"1,588,732"	"1,100,514"	"2,648,206"	"3,743,343"	"5,367,609"	"3,713,432"	"907,683"	"2,407,380"	"1,454,030"	"3,988,770"	"1,433,978"	"5,427,571"	"6,552,537"	"2,158,643"	"5,017,140"	"4,064,988"	"4,214,196"	"1,350,983"	"8,008,278"	"2,249,549"	"4,401,138"	"5,859,006"	"6,665,125"
578	glycylvaline	Peptide	Dipeptide	18357	LC/MS Pos Early	100000487	2734	175.10772	1963-21-9	97417	2006926		HMDB28854	"646,012"	"644,413"	"1,122,163"	"2,125,257"	"2,339,699"	"1,738,163"	"442,829"	"1,259,924"	"773,209"	"2,084,577"	"876,617"	"2,558,584"	"3,204,105"	"1,064,487"	"2,132,022"	"1,778,204"	"1,946,058"	"658,188"	"3,265,806"	"1,266,994"	"2,143,870"	"2,602,523"	"2,949,174"
391	guanidinoacetate	Amino Acid	Creatine Metabolism	43802	LC/MS Pos Early	344	1937	118.06111	352-97-6	763	743	C00581	HMDB00128	"124,676,976"	"154,205,328"	"84,922,128"	"41,599,256"	"82,709,872"	"62,271,140"	"154,010,912"	"150,440,736"	"114,281,176"	"88,567,448"	"102,834,520"	"141,390,128"	"74,222,504"	"20,093,136"	"112,064,336"	"51,593,020"	"91,757,144"	"34,388,216"	"60,071,356"	"71,227,280"	"36,491,884"	"80,548,560"	"38,500,476"
2707	guanine	Nucleotide	"Purine Metabolism, Guanine containing"	32352	LC/MS Pos Early	172	2032	152.05669	73-40-5	764	744	C00242	HMDB00132	"6,664,280"	"12,731,432"	"13,333,732"	"10,310,823"	"14,571,992"	"11,269,059"	"8,893,107"	"9,103,275"	"8,736,523"	"10,010,544"	"9,717,686"	"12,030,104"	"12,419,026"	"13,622,910"	"15,176,867"	"15,226,274"	"8,564,968"	"12,696,290"	"10,928,116"	"12,234,632"	"13,798,806"	"18,886,544"	"13,562,174"
2706	guanosine	Nucleotide	"Purine Metabolism, Guanine containing"	1573	LC/MS Pos Early	1099	1728	284.09895	118-00-3	6802	6544	C00387	HMDB00133	"11,195,639"	"9,874,419"	"19,943,224"	"12,377,091"	"14,099,827"	"31,415,764"	"12,078,445"	"23,621,344"	"8,106,567"	"15,444,125"	"9,565,897"	"30,862,540"	"27,331,146"	"30,743,564"	"32,832,056"	"11,957,864"	"13,037,750"	"12,252,632"	"30,136,630"	"24,188,442"	"29,237,276"	"29,667,732"	"16,958,814"
2724	guanosine 2'-monophosphate (2'-GMP)*	Nucleotide	"Purine Metabolism, Guanine containing"	52442	LC/MS Neg	100002733	1241	362.05116		444571	392466			"314,837"	"402,738"	"408,595"	"371,026"	"554,440"	"368,516"	"311,185"	"306,662"	"368,378"	"409,861"	"332,025"	"251,775"	"215,624"	"251,847"	"250,494"	"337,316"	"273,576"	"250,325"	"310,064"	"249,273"	"154,272"	"167,795"	"407,016"
2702	guanosine 3'-monophosphate (3'-GMP)	Nucleotide	"Purine Metabolism, Guanine containing"	39786	LC/MS Neg	100002704	773.9	362.05072	117-68-0	3522	3402			"342,537"	"484,070"	"250,436"	"446,892"	"487,513"	"339,111"	"257,787"	"335,244"	"295,671"	"352,016"	"424,544"	"281,695"	"274,032"	"184,041"	"262,951"	"118,013"	"262,637"	"226,815"	"292,062"	"218,225"	"196,151"	"219,258"	"474,899"
2701	guanosine 5'- monophosphate (5'-GMP)	Nucleotide	"Purine Metabolism, Guanine containing"	2849	LC/MS Pos Early	347	800	364.06528	12/9/50	6804	741	C00144	HMDB01397	"4,682,667"	"5,859,634"	"4,375,166"	"4,488,594"	"5,294,945"	"7,614,211"	"7,056,111"	"4,639,041"	"2,712,537"	"8,544,715"	"5,389,261"	"6,712,074"	"5,953,127"	"6,534,652"	"5,780,525"	"4,199,525"	"5,048,519"	"4,903,133"	"5,928,068"	"7,164,867"	"5,033,722"	"5,457,096"	"6,639,936"
2831	gulonic acid*	Cofactors and Vitamins	Ascorbate and Aldarate Metabolism	46957	LC/MS Polar	100001586	2750	195.05102	20246-53-1	9794176	7969943			"123,353,688"	"98,557,632"	"110,721,736"	"59,769,160"	"95,365,968"	"77,660,168"	"94,459,152"	"88,633,632"	"120,257,968"	"90,525,832"	"100,400,224"	"109,618,456"	"74,061,600"	"73,047,320"	"84,034,288"	"103,421,320"	"87,286,448"	"43,102,132"	"74,718,288"	"42,010,692"	"43,990,424"	"67,166,248"	"138,900,336"
1193	hexadecanedioate	Lipid	"Fatty Acid, Dicarboxylate"	35678	LC/MS Neg	100001614	4615	285.20713	505-54-4	10459	10027	C19615	HMDB00672	"766,948"	"6,254,198"	"1,809,235"	"539,660"	"1,636,021"	"899,164"	"1,838,935"	"1,732,034"	"2,429,998"	"1,330,735"	"2,226,333"	"1,123,900"	"2,201,886"	"846,743"	"959,224"	"1,173,282"	"1,420,084"	"1,920,010"	"1,035,860"	"1,182,141"	"772,585"	"1,146,530"	"1,561,560"
70	histamine	Amino Acid	Histidine Metabolism	1574	LC/MS Pos Early	354	3035	112.08693	51-45-6	774	753	C00388	HMDB00870	"8,755,965"	"2,027,580"	"8,648,382"	"10,651,539"	"18,036,070"	"6,779,118"	"3,368,246"	"12,247,926"	"23,583,884"	"6,420,911"	"3,815,227"	"3,833,835"	"12,215,185"	"6,145,023"	"17,317,076"	"12,962,774"	"7,105,136"	"4,659,159"	"15,560,688"	"7,732,524"	"20,360,140"	"14,557,957"	"25,762,538"
57	histidine	Amino Acid	Histidine Metabolism	59	LC/MS Pos Early	355	2707	156.07676	5934-29-2	6274	752	C00135	HMDB00177	"1,018,136,000"	"946,640,512"	"953,727,168"	"872,801,088"	"1,122,371,584"	"805,453,760"	"851,724,352"	"1,120,580,864"	"996,708,800"	"1,009,755,456"	"838,120,832"	"936,917,184"	"876,122,240"	"719,721,088"	"903,896,448"	"1,010,921,984"	"821,804,608"	"766,870,336"	"921,651,456"	"617,901,056"	"733,379,136"	"818,962,176"	"1,040,739,968"
363	homoarginine	Amino Acid	Urea cycle; Arginine and Proline Metabolism	22137	LC/MS Pos Early	100000961	2882	189.13461	156-86-5	9085	8732	C01924	HMDB00670	"48,191,632"	"52,458,204"	"27,111,560"	"38,619,880"	"25,069,098"	"24,789,864"	"179,809,120"	"116,338,440"	"81,649,352"	"40,635,956"	"42,603,360"	"21,941,344"	"24,836,070"	"18,747,180"	"62,302,908"	"39,910,568"	"20,602,222"	"28,370,874"	"27,291,526"	"61,357,388"	"74,307,616"	"36,748,940"	"19,281,860"
347	hypotaurine	Amino Acid	"Methionine, Cysteine, SAM and Taurine Metabolism"	590	LC/MS Pos Early	358	724	110.02703	300-84-5	107812	96959	C00519	HMDB00965	"21,166,464"	"15,830,596"	"17,737,928"	"40,561,668"	"29,824,424"	"24,985,136"	"28,150,020"	"29,256,864"	"23,658,832"	"24,647,784"	"26,051,366"	"12,752,264"	"15,084,002"	"14,158,293"	"19,285,802"	"17,356,434"	"17,661,360"	"18,501,236"	"14,197,984"	"19,190,256"	"24,122,922"	"14,488,384"	"16,531,696"
2652	hypoxanthine	Nucleotide	"Purine Metabolism, (Hypo)Xanthine/Inosine containing"	3127	LC/MS Neg	171	1291.2	135.03123	68-94-0	790	768	C00262	HMDB00157	"72,186,080"	"47,662,288"	"80,841,664"	"40,063,140"	"68,385,128"	"70,105,232"	"72,080,848"	"141,039,472"	"69,214,544"	"80,528,592"	"50,923,968"	"79,186,264"	"50,473,848"	"74,976,680"	"82,528,096"	"76,983,072"	"57,429,316"	"23,523,750"	"61,122,508"	"50,253,200"	"49,338,000"	"81,140,752"	"51,578,500"
69	imidazole lactate	Amino Acid	Histidine Metabolism	15716	LC/MS Pos Early	100000263	2040	157.06077	14403-45-3	440129	389128	C05568	HMDB02320	"2,459,247"	"1,347,938"	"2,545,388"	"1,384,286"	"2,725,945"	"556,618"	"2,038,054"	"1,821,959"	"2,066,768"	"985,573"	"1,316,717"	"1,408,331"	"2,486,332"	"1,163,737"	"799,826"	"4,869,520"	"2,380,469"	"1,924,441"	"1,830,682"		"7,027,528"	"3,479,588"	"3,191,050"
255	indole-3-carboxylic acid	Amino Acid	Tryptophan Metabolism	38116	LC/MS Neg	100002185	1708.8	160.0404	771-50-6	69867		C19837	HMDB03320	"127,901"	"146,323"	"148,986"	"84,079"	"110,067"	"76,671"	"97,080"	"118,045"	"108,847"	"71,578"	"144,173"	"91,950"	"108,893"	"38,030"	"79,100"		"80,091"	"86,028"	"109,114"	"181,864"	"77,760"	"76,231"	"118,944"
219	indolelactate	Amino Acid	Tryptophan Metabolism	18349	LC/MS Neg	100000463	2286	204.06661	832-97-3	92904	83867	C02043	HMDB00671		"356,222"	"189,613"	"1,414,842"	"668,455"	"596,019"	"133,605"		"162,789"	"425,625"	"734,258"	"449,667"	"907,740"	"1,121,648"	"657,990"	"1,440,790"	"655,574"	"1,774,184"	"629,670"	"114,830"	"597,974"	"647,335"	"896,412"
2651	inosine	Nucleotide	"Purine Metabolism, (Hypo)Xanthine/Inosine containing"	1123	LC/MS Neg	361	1602.1	267.07349	58-63-9	6021	21241953	C00294	HMDB00195	"11,700,702"	"12,403,583"	"27,754,798"	"14,368,511"	"28,835,674"	"54,237,860"	"22,243,508"	"50,376,040"	"10,609,416"	"28,602,364"	"19,435,924"	"100,567,448"	"69,402,464"	"61,969,856"	"87,875,920"	"43,767,640"	"37,192,260"	"21,296,260"	"113,555,992"	"60,585,400"	"106,257,496"	"119,104,184"	"49,522,476"
2650	inosine 5'-monophosphate (IMP)	Nucleotide	"Purine Metabolism, (Hypo)Xanthine/Inosine containing"	2133	LC/MS Pos Early	362	650	349.05438	4691-65-0	8582	5482599	C00130	HMDB00175	"1,873,047"	"4,505,126"	"1,958,915"	"1,196,591"	"2,598,442"	"5,264,361"	"6,052,128"	"3,153,231"	"579,504"	"15,842,648"	"4,974,445"	"6,024,407"	"4,214,944"	"2,671,306"	"3,478,379"	"2,096,416"	"5,154,180"	"5,593,882"	"3,968,788"	"7,896,473"	"2,335,769"	"3,729,472"	"4,855,491"
1462	inositol 1-phosphate (I1P)	Lipid	Inositol Metabolism	43849	LC/MS Polar	370	4785	259.02244	573-35-3;106032-59-1	440194	17215924	C04006	HMDB00213	"522,206"	"583,455"	"312,861"	"502,521"	"548,203"	"463,929"	"565,843"	"735,974"	"522,181"	"477,819"	"674,509"	"361,948"	"571,798"	"423,110"	"345,501"	"425,493"	"266,680"	"533,346"	"520,913"	"352,438"	"458,719"	"932,175"	"649,944"
839	"Isobar: fructose 1,6-diphosphate, glucose 1,6-diphosphate, myo-inositol 1,4 or 1,3-diphosphate"	Carbohydrate	"Glycolysis, Gluconeogenesis, and Pyruvate Metabolism"	46896	LC/MS Neg	100002180	551	338.98897						"1,385,832"	"352,783"	"831,460"	"1,299,966"	"737,047"	"557,888"	"624,469"	"1,609,927"	"822,511"	"720,010"	"447,675"	"486,261"	"301,379"	"450,338"	"293,852"	"961,439"	"506,473"	"436,176"	"265,818"	"221,360"	"172,193"	"295,127"	"376,582"
290	isoleucine	Amino Acid	"Leucine, Isoleucine and Valine Metabolism"	1125	LC/MS Pos Early	376	2800	132.10191	73-32-5	6306	769	C00407	HMDB00172	"1,553,398,656"	"1,473,225,984"	"1,640,784,256"	"1,573,815,040"	"1,946,123,904"	"1,385,170,688"	"1,234,546,816"	"1,780,416,000"	"1,555,825,536"	"1,697,257,728"	"1,363,083,776"	"1,537,064,960"	"1,478,247,680"	"1,170,766,336"	"1,492,015,872"	"1,645,596,288"	"1,389,692,544"	"1,125,514,368"	"1,467,496,448"	"885,742,208"	"1,061,111,296"	"1,301,233,792"	"1,664,724,992"
602	isoleucylglycine	Peptide	Dipeptide	40008	LC/MS Pos Early	100003169	2719	189.12337	868-28-0	342532	303621			"496,529"	"368,604"	"679,714"	"597,414"	"1,068,310"	"691,834"	"264,247"	"670,242"	"599,860"	"918,784"	"422,940"	"899,764"	"1,893,893"	"565,601"	"1,024,314"	"1,014,347"	"806,252"	"432,061"	"1,693,068"	"422,720"	"833,037"	"890,584"	"1,286,046"
225	kynurenine	Amino Acid	Tryptophan Metabolism	15140	LC/MS Pos Early	100000265	2739	209.09207	2922-83-0	161166	141580	C00328	HMDB00684	"4,306,535"	"17,052,772"	"6,047,801"	"10,487,395"	"7,009,254"	"9,826,990"	"7,181,104"	"7,050,535"	"7,500,328"	"12,085,942"	"8,168,443"	"6,605,422"	"6,147,043"	"8,971,345"	"5,882,368"	"16,870,744"	"4,568,963"	"3,649,890"	"5,040,604"	"2,985,859"	"7,223,147"	"4,914,774"	"11,419,331"
849	lactate	Carbohydrate	"Glycolysis, Gluconeogenesis, and Pyruvate Metabolism"	527	LC/MS Polar	482	1468.8	89.02442	79-33-4	612	592	C00186	HMDB00190	"452,240,768"	"307,266,304"	"342,424,224"	"355,480,096"	"400,181,408"	"394,985,600"	"419,505,120"	"421,227,040"	"380,067,616"	"337,511,072"	"312,565,440"	"479,438,016"	"429,113,888"	"373,052,384"	"407,340,128"	"430,401,600"	"409,503,904"	"394,829,888"	"445,069,760"	"346,025,280"	"431,995,136"	"418,329,184"	"397,058,912"
262	leucine	Amino Acid	"Leucine, Isoleucine and Valine Metabolism"	60	LC/MS Pos Early	397	2864	132.10191	61-90-5	6106	5880	C00123	HMDB00687	"2,733,994,752"	"2,501,581,824"	"2,953,833,216"	"2,623,555,328"	"3,505,911,552"	"2,371,260,160"	"2,130,394,880"	"2,993,252,352"	"2,672,701,696"	"3,072,697,088"	"2,311,964,672"	"2,687,074,048"	"2,650,617,856"	"2,064,939,136"	"2,661,421,568"	"2,879,911,936"	"2,395,788,800"	"2,060,629,760"	"2,699,219,456"	"1,512,701,568"	"1,901,889,152"	"2,290,050,304"	"2,971,452,160"
620	leucylglycine	Peptide	Dipeptide	40045	LC/MS Pos Early	100003185	2778	189.12337	686-50-0	79070	71402			"358,850"	"294,347"	"362,876"	"194,764"	"527,084"	"215,542"	"230,043"	"463,274"	"360,873"	"617,342"	"178,744"	"378,032"	"437,966"	"246,960"	"399,843"	"360,575"	"331,770"	"179,688"	"380,024"		"231,637"	"223,626"	"502,276"
1097	linoleate (18:2n6)	Lipid	Polyunsaturated Fatty Acid (n3 and n6)	1105	LC/MS Neg	180	5535	279.23295	60-33-3	5280450	4444105	C01595	HMDB00673	"3,447,481,088"	"4,962,787,840"	"2,872,899,328"	"2,918,142,464"	"3,229,598,976"	"3,014,935,296"	"4,730,469,888"	"3,822,646,784"	"3,831,320,320"	"2,503,416,320"	"3,391,467,776"	"2,564,136,960"	"2,522,454,016"	"3,166,790,656"	"2,507,313,664"	"3,336,415,744"	"2,197,883,392"	"1,895,881,600"	"1,433,982,720"	"1,618,608,128"	"1,550,209,024"	"2,399,851,008"	"2,586,354,432"
1099	linolenate [alpha or gamma; (18:3n3 or 6)]	Lipid	Polyunsaturated Fatty Acid (n3 and n6)	34035	LC/MS Neg	100001337	5450	277.2173		5280934	4444437	C06426	HMDB03073	"187,725,216"	"938,562,752"	"223,433,456"	"129,923,472"	"208,552,064"	"172,101,136"	"443,442,432"	"353,635,456"	"424,076,448"	"250,278,160"	"317,097,760"	"149,232,752"	"147,530,768"	"228,736,272"	"152,531,504"	"229,400,544"	"120,996,880"	"104,185,248"	"105,713,048"	"135,682,800"	"95,680,904"	"151,968,624"	"144,131,424"
1452	linoleoyl ethanolamide	Lipid	Endocannabinoid	52608	LC/MS Neg	100006726	6150	322.27515	68171-52-8	5283446	4446566		HMDB12252	"619,021"	"1,571,917"	"583,444"	"669,385"	"759,570"	"600,624"	"1,458,511"	"737,947"	"712,911"	"512,567"	"893,437"	"513,945"	"468,408"	"196,337"	"500,969"	"363,880"	"355,597"	"257,496"	"122,975"	"444,369"	"296,565"	"440,767"	"625,708"
1288	linoleoylcarnitine*	Lipid	Fatty Acid Metabolism(Acyl Carnitine)	46223	LC/MS Pos Late	100003151	1430	424.34214	36816-10-1	6450015	4952667		HMDB06469	"70,092"	"154,100"	"161,090"	"389,336"	"214,416"	"102,698"	"370,326"	"84,649"	"188,091"	"155,962"	"233,983"			"220,493"									
79	lysine	Amino Acid	Lysine Metabolism	1301	LC/MS Pos Early	407	2850	147.11281	56-87-1	5962	5747	C00047	HMDB00182	"1,008,090,176"	"966,703,936"	"1,074,415,104"	"879,291,200"	"1,254,400,640"	"757,751,808"	"736,483,136"	"1,212,883,840"	"1,005,862,464"	"1,043,661,312"	"855,946,496"	"962,460,416"	"925,810,880"	"602,786,688"	"967,436,544"	"945,251,200"	"782,830,272"	"636,268,352"	"875,846,784"	"735,145,152"	"645,571,968"	"790,306,880"	"1,068,399,680"
1027	malate	Energy	TCA Cycle	1303	LC/MS Neg	409	615.6	133.01425	6915-15-7	525	510	C00149	HMDB00156	"75,539,536"	"42,930,112"	"134,500,704"	"388,812,928"	"150,025,248"	"176,958,240"	"317,177,056"	"129,023,608"	"63,647,872"	"206,383,904"	"79,507,360"	"232,858,176"	"218,298,720"	"412,560,960"	"152,160,880"	"688,090,240"	"170,882,496"	"219,999,312"	"264,605,888"	"112,430,496"	"394,571,136"	"187,635,472"	"240,043,616"
1242	malonate	Lipid	Fatty Acid Synthesis	15872	LC/MS Polar	818	3447	103.00368	141-82-2;26522-22-85-0	867	844	C00383	HMDB00691	"3,365,629"	"3,304,497"	"2,901,644"	"2,241,705"	"2,871,251"	"3,844,889"	"3,856,141"	"3,551,646"	"2,766,662"	"3,111,907"	"2,939,448"	"3,524,442"	"2,224,611"	"2,873,757"	"2,849,196"	"2,355,448"	"2,926,601"	"3,987,565"	"3,687,697"	"2,829,215"	"2,252,858"	"2,599,395"	"2,412,532"
1241	malonylcarnitine	Lipid	Fatty Acid Synthesis	37059	LC/MS Pos Early	100001526	2086	248.11287	853728-01-5	22833583	21403153		HMDB02095	"1,011,756"	"714,461"	"514,300"	"760,253"	"1,072,725"	"799,047"	"890,314"	"593,001"	"902,725"	"805,867"	"716,091"	"685,411"	"663,757"	"518,096"	"356,667"	"320,651"	"533,804"	"380,247"	"602,120"	"421,704"	"478,866"	"541,493"	"478,780"
893	maltohexaose	Carbohydrate	Glycogen Metabolism	35170	LC/MS Pos Early	100001448	770	991.33479	34620-77-4	439606	4450599	C01936	HMDB12253	"874,367"	"87,955"	"398,694"	"480,288"	"503,068"	"212,976"	"165,816"	"723,782"	"314,072"	"286,461"	"134,182"	"494,306"	"255,157"	"181,690"	"863,603"	"256,561"	"800,833"	"419,276"	"647,983"	"734,321"	"373,275"	"433,057"	"334,518"
895	maltopentaose	Carbohydrate	Glycogen Metabolism	35163	LC/MS Neg	100001447	1080.9	827.2674	34620-76-3	13489094	2941513	C06218	HMDB12254	"2,178,321"		"1,694,104"	"1,384,563"	"136,671"	"1,258,612"	"115,444"	"96,781"	"291,059"	"196,657"		"1,466,547"	"976,765"	"933,200"	"2,651,584"	"965,619"	"2,598,320"	"1,409,402"	"2,330,249"	"1,947,860"	"1,318,188"	"1,688,996"	"1,416,271"
901	maltose	Carbohydrate	Glycogen Metabolism	15586	LC/MS Polar	913	3329.4	387.11442	6363-53-7	10991489	388469	C00208	HMDB00163	"28,849,384"	"2,551,682"	"14,793,276"	"19,197,330"	"8,808,432"	"17,275,964"	"971,337"	"11,951,502"	"6,254,848"	"5,178,650"		"19,124,484"	"13,499,258"	"16,026,573"	"27,828,644"	"13,112,938"	"27,846,758"	"24,871,082"	"25,221,488"	"24,980,138"	"18,563,720"	"18,652,542"	"13,040,875"
896	maltotetraose	Carbohydrate	Glycogen Metabolism	15910	LC/MS Neg	100000275	910	665.21458	34612-38-9	446495	393830	C02052	HMDB01296	"21,254,392"	"382,864"	"7,814,833"	"10,826,521"	"3,375,751"	"11,404,489"	"1,141,479"	"4,005,884"	"1,558,269"	"1,245,011"	"639,318"	"10,792,945"	"7,087,947"	"11,813,165"	"21,106,824"	"7,919,234"	"17,579,016"	"16,637,472"	"18,625,290"	"14,786,936"	"14,770,810"	"15,305,990"	"10,532,947"
898	maltotriose	Carbohydrate	Glycogen Metabolism	44688	LC/MS Polar	100000276	4286.4	549.16723	1109-28-0	439586	388669	C01835	HMDB01262	"48,387,004"	"358,607"	"23,128,400"	"33,403,372"	"8,644,833"	"30,579,604"	"1,887,546"	"11,278,836"	"7,292,758"	"2,989,486"	"1,756,414"	"38,280,396"	"26,205,236"	"40,296,560"	"55,310,568"	"25,495,564"	"49,901,068"	"49,529,084"	"44,979,700"	"55,038,912"	"35,913,952"	"35,760,976"	"28,505,136"
942	mannitol/sorbitol	Carbohydrate	"Fructose, Mannose and Galactose Metabolism"	46142	LC/MS Polar	100001740	2260	181.07176		5780	440	C01507	HMDB00247	"21,178,790"	"2,198,645"	"18,922,948"	"14,717,440"	"11,672,278"	"37,759,116"	"4,709,526"	"11,736,302"	"8,440,493"	"8,838,430"	"6,638,451"	"36,291,796"	"17,500,198"	"27,616,698"	"31,016,170"	"25,149,760"	"25,794,884"	"19,320,452"	"23,704,868"	"15,887,190"	"24,296,334"	"40,350,480"	"22,106,538"
943	mannose	Carbohydrate	"Fructose, Mannose and Galactose Metabolism"	48153	LC/MS Polar	803	2200	225.06159	3458-28-4	18950	141983	C00159	HMDB00169	"18,953,224"	"3,289,511"	"15,918,779"	"14,408,592"	"9,449,188"	"25,346,984"	"5,357,027"	"9,141,132"	"7,503,029"	"6,995,206"	"5,199,264"	"33,434,928"	"19,929,176"	"28,817,642"	"24,486,250"	"24,765,028"	"27,338,722"	"18,334,374"	"25,293,584"	"16,693,272"	"25,177,402"	"27,783,702"	"15,098,442"
944	mannose-6-phosphate	Carbohydrate	"Fructose, Mannose and Galactose Metabolism"	1469	LC/MS Polar	294	4510	259.02244	70442-25-0;104872-94-8	439198	19969422	C00275	HMDB01078		"32,515"	"90,887"	"32,441"		"132,569"		"53,880"	"50,354"			"514,192"	"232,367"	"583,646"	"588,419"	"511,777"	"420,798"	"764,038"	"142,291"		"720,722"	"325,515"	"70,489"
1059	margarate (17:0)	Lipid	Long Chain Fatty Acid	1121	LC/MS Neg	891	5731	269.2486	506-12-7	10465	10033		HMDB02259	"63,279,492"	"74,590,872"	"60,596,576"	"50,563,468"	"46,897,784"	"54,480,268"	"81,138,504"	"56,819,304"	"57,781,840"	"32,981,452"	"37,720,632"	"31,972,012"	"37,241,312"	"58,439,268"	"30,912,258"	"44,382,640"	"42,314,944"	"27,927,014"	"13,293,625"	"17,825,412"	"19,960,652"	"29,808,498"	"33,072,928"
1108	mead acid (20:3n9)	Lipid	Polyunsaturated Fatty Acid (n3 and n6)	35174	LC/MS Neg	100001472	5650	305.2486	20590-32-3	5312531	4471956		HMDB10378	"67,666,656"	"170,382,368"	"68,493,824"	"132,033,784"	"136,526,736"	"64,210,340"	"105,645,008"	"109,761,488"	"70,827,040"	"63,409,812"	"84,429,728"	"71,724,568"	"49,532,664"	"46,102,252"	"57,647,176"	"95,293,912"	"88,667,544"	"41,815,452"	"26,837,040"	"67,128,736"	"56,120,812"	"54,629,248"	"78,472,136"
320	methionine	Amino Acid	"Methionine, Cysteine, SAM and Taurine Metabolism"	1302	LC/MS Pos Early	415	2526	150.05833	63-68-3	6137	5907	C00073	HMDB00696	"1,134,912,512"	"1,148,680,960"	"1,300,954,368"	"1,147,005,568"	"1,568,658,304"	"1,024,652,352"	"912,068,736"	"1,361,574,912"	"1,224,650,752"	"1,392,511,616"	"997,596,160"	"1,107,160,320"	"1,102,442,112"	"857,408,576"	"1,088,520,320"	"1,262,163,200"	"957,974,144"	"791,100,416"	"1,108,718,336"	"563,926,080"	"695,907,136"	"910,524,352"	"1,240,729,472"
324	methionine sulfone	Amino Acid	"Methionine, Cysteine, SAM and Taurine Metabolism"	44878	LC/MS Pos Early	100004635	1250	182.04816	820-10-0	69961	63154			"230,791"	"311,260"	"150,890"	"158,460"	"174,953"	"280,150"	"266,422"	"222,815"	"143,464"	"219,814"	"119,685"	"289,430"	"156,254"	"275,725"	"310,916"	"264,025"	"200,642"	"215,031"	"354,535"	"291,055"	"367,187"	"268,810"	"115,260"
325	methionine sulfoxide	Amino Acid	"Methionine, Cysteine, SAM and Taurine Metabolism"	18374	LC/MS Pos Early	100000039	1272	166.05325	3226-65-1	158980	139840	C02989	HMDB02005	"16,083,513"	"15,622,981"	"19,425,586"	"13,881,970"	"16,022,081"	"16,842,486"	"12,262,086"	"17,451,330"	"13,753,114"	"17,225,618"	"11,972,610"	"27,671,868"	"14,642,847"	"13,561,476"	"14,769,706"	"16,207,944"	"12,971,425"	"13,042,027"	"15,379,766"	"7,315,217"	"10,883,954"	"14,181,356"	"13,435,387"
1261	methylmalonate (MMA)	Lipid	Fatty Acid Metabolism (also BCAA Metabolism)	1496	LC/MS Polar	418	3078.4	117.01933	516-05-2	487	473	C02170	HMDB00202	"15,813,395"	"5,024,320"	"8,734,842"	"13,067,868"	"9,598,229"	"10,277,726"	"7,951,489"	"9,580,140"	"10,164,360"	"7,424,017"	"8,994,958"	"9,662,996"	"19,866,170"	"10,259,609"	"20,833,786"	"24,907,520"	"14,541,154"	"11,426,039"	"27,870,640"	"6,255,702"	"25,119,640"	"17,300,174"	"17,169,672"
2786	methylphosphate	Nucleotide	Purine and Pyrimidine Metabolism	37070	LC/MS Neg	100001805	605	110.98527	7023-27-0	13130	12578		HMDB61711	"17,733,764"	"22,748,398"	"13,619,450"	"8,768,321"	"11,110,410"	"9,901,085"	"14,916,008"	"12,262,216"	"14,769,519"	"14,690,993"	"10,583,838"	"13,899,985"	"7,484,602"	"10,917,865"	"18,839,138"	"20,471,550"	"16,867,082"	"8,652,605"	"15,584,523"	"10,961,570"	"5,258,780"	"14,214,944"	"13,794,255"
282	methylsuccinate	Amino Acid	"Leucine, Isoleucine and Valine Metabolism"	15745	LC/MS Polar	2051	2800	131.03498	498-21-5	10349	9922		HMDB01844	"2,385,745"	"3,374,697"	"1,735,933"	"79,914,472"	"2,922,117"	"1,573,414"	"3,474,883"	"1,810,459"	"4,878,958"	"2,303,101"	"2,044,601"	"2,116,333"	"5,868,579"	"8,937,601"	"3,407,674"	"38,957,728"	"1,488,541"	"8,486,131"	"8,474,089"	"1,059,106"	"1,761,259"	"1,689,185"	"3,428,846"
1454	myo-inositol	Lipid	Inositol Metabolism	1124	LC/MS Polar	363	3506.3	225.06159	87-89-8	892	10239179	C00137	HMDB00211	"495,643,104"	"442,550,272"	"531,896,704"	"399,735,808"	"490,480,960"	"481,047,616"	"498,829,024"	"492,448,384"	"473,419,232"	"530,928,608"	"464,810,816"	"508,515,808"	"426,668,800"	"486,001,024"	"468,167,424"	"468,839,008"	"429,042,048"	"337,648,672"	"415,817,312"	"425,415,552"	"424,462,912"	"527,695,840"	"505,884,704"
1053	myristate (14:0)	Lipid	Long Chain Fatty Acid	1365	LC/MS Neg	519	5440	227.20165	544-63-8	11005	10539	C06424	HMDB00806	"155,880,816"	"162,593,696"	"187,346,416"	"136,134,896"	"231,508,448"	"287,910,720"	"231,378,560"	"165,435,200"	"157,491,728"	"116,389,208"	"105,978,928"	"302,443,808"	"282,421,088"	"293,215,232"	"294,600,000"	"329,396,064"	"242,399,072"	"246,954,992"	"196,863,840"	"140,357,408"	"363,442,624"	"348,803,968"	"290,067,104"
1054	myristoleate (14:1n5)	Lipid	Long Chain Fatty Acid	32418	LC/MS Neg	100001198	5346.9	225.186	544-64-9	5281119	4444564	C08322	HMDB02000	"29,383,576"	"43,457,208"	"39,304,352"	"21,735,464"	"46,839,360"	"89,091,360"	"36,229,920"	"47,856,000"	"37,330,056"	"32,755,602"	"31,891,834"	"109,399,120"	"84,995,120"	"46,580,496"	"91,477,408"	"61,638,296"	"61,396,704"	"96,316,912"	"110,917,680"	"59,064,496"	"142,557,072"	"119,301,856"	"72,316,824"
992	N-acetyl-glucosamine 1-phosphate	Carbohydrate	Aminosugar Metabolism	15741	LC/MS Polar	1212	4052	300.04899	31281-59-1	440364	389323	C04256	HMDB01367	"176,033"	"92,901"	"289,927"	"447,663"	"325,280"	"1,041,067"	"336,498"	"360,080"	"216,845"	"259,317"	"183,114"	"697,114"	"455,353"	"592,932"	"345,967"	"1,048,486"	"472,891"	"489,033"	"505,313"	"335,579"	"394,718"	"507,879"	"606,995"
27	N-acetylalanine	Amino Acid	Alanine and Aspartate Metabolism	1585	LC/MS Neg	1110	861.2	130.05096	97-69-8	88064	79449	C02847	HMDB00766	"1,002,857"	"898,047"	"980,898"	"1,078,945"	"1,278,749"	"806,948"	"565,533"	"1,070,027"	"1,230,184"	"1,321,014"	"545,972"	"1,038,637"	"1,040,535"	"904,543"	"999,860"	"1,212,482"	"1,067,055"	"807,602"	"1,064,854"	"504,485"	"722,870"	"796,587"	"1,192,944"
369	N-acetylarginine	Amino Acid	Urea cycle; Arginine and Proline Metabolism	33953	LC/MS Pos Early	100001266	2245	217.12952	155-84-0	67427	60752	C02562	HMDB04620	"2,083,281"	"1,319,335"	"1,437,216"	"1,492,994"	"1,921,904"	"1,171,887"	"1,426,488"	"1,250,257"	"1,681,021"	"1,362,427"	"1,654,074"	"1,321,038"	"1,518,976"	"1,158,842"	"917,374"	"1,005,314"	"1,025,000"	"1,196,172"	"1,359,004"	"1,786,374"	"942,794"	"1,137,588"	"1,735,432"
32	N-acetylasparagine	Amino Acid	Alanine and Aspartate Metabolism	33942	LC/MS Pos Early	100001257	785	175.07134	4033-40-3	99715	90090		HMDB06028	"237,557"	"321,791"	"233,708"	"273,580"	"208,200"	"308,966"	"466,909"	"319,716"	"269,799"	"226,452"	"255,357"	"266,357"	"247,716"	"346,372"	"233,388"	"382,000"	"224,659"	"257,034"	"261,372"	"155,906"	"306,366"	"251,164"	"317,697"
33	N-acetylaspartate (NAA)	Amino Acid	Alanine and Aspartate Metabolism	22185	LC/MS Polar	100000787	3143	174.04079	997-55-7;997-55-7	65065	58576	C01042	HMDB00812	"4,703,546"	"692,289"	"13,683,177"	"2,915,559"	"3,210,828"	"5,204,383"	"7,276,871"	"4,015,948"	"2,269,321"	"2,269,992"	"1,509,569"	"3,016,677"	"3,666,856"	"3,443,362"	"2,599,811"	"3,194,697"	"3,976,107"	"3,400,171"	"3,529,148"	"1,640,296"	"2,459,977"	"2,862,199"	"2,626,241"
443	N-acetylcarnosine	Peptide	Dipeptide Derivative	43488	LC/MS Pos Early	100004046	2141	269.12444	56353-15-2	9903482	8079136		HMDB12881	"586,749"	"725,531"	"455,679"	"315,542"	"329,110"	"252,524"	"1,065,337"	"672,735"	"379,026"	"480,038"	"680,824"	"1,096,513"	"635,034"	"671,986"	"960,772"	"621,748"	"760,560"	"569,428"	"962,806"	"709,123"	"708,752"	"474,771"	"502,028"
991	N-acetylglucosamine 6-phosphate	Carbohydrate	Aminosugar Metabolism	15107	LC/MS Polar	1213	4114	300.04899	102029-88-9	439219	8216065	C00357	HMDB02817	"1,106,198"	"806,855"	"1,038,194"	"780,879"	"1,249,285"	"766,822"	"1,634,308"	"1,624,972"	"960,121"	"1,219,247"	"770,502"	"1,001,757"	"1,112,310"	"1,334,440"	"853,850"	"1,818,540"	"1,179,749"	"1,366,751"	"1,109,769"	"1,009,662"	"1,219,156"	"1,841,153"	"833,049"
1012	N-acetylglucosamine/N-acetylgalactosamine	Carbohydrate	Aminosugar Metabolism	46539	LC/MS Pos Early	100006435	715	222.0972						"34,112,224"	"55,236,504"	"33,301,396"	"33,812,328"	"35,030,180"	"32,950,308"	"49,154,200"	"37,720,328"	"45,351,208"	"46,891,280"	"43,502,024"	"34,409,672"	"24,193,890"	"27,311,564"	"28,030,428"	"36,631,828"	"27,621,392"	"22,424,592"	"23,391,616"	"27,359,636"	"17,867,060"	"26,971,556"	"32,705,026"
1009	N-acetylglucosaminylasparagine 	Carbohydrate	Aminosugar Metabolism	48149	LC/MS Pos Early	1215	1212	336.14015	2776-93-4	123826	21403014	C04540	HMDB00489	"1,435,106"	"843,191"	"1,926,695"	"1,566,289"	"1,231,301"	"1,715,285"	"1,071,930"	"2,673,801"	"1,705,574"	"1,845,148"	"1,049,534"	"2,605,142"	"2,006,074"	"2,735,089"	"2,030,993"	"2,951,454"	"2,649,962"	"3,110,935"	"3,768,665"	"2,649,683"	"3,649,309"	"2,934,691"	"2,914,745"
77	N-acetylhistamine	Amino Acid	Histidine Metabolism	48679	LC/MS Pos Early	100006123	2287	154.09749	673-49-4	69602	62805	C05135	HMDB13253	"133,462,072"	"222,501,056"	"119,725,160"	"110,328,552"	"240,635,920"	"112,847,624"	"205,587,072"	"158,833,040"	"219,494,288"	"114,446,912"	"168,959,200"	"96,437,808"	"64,835,268"	"88,282,144"	"102,311,120"	"83,947,928"	"132,417,504"	"82,590,800"	"94,012,408"	"168,388,448"	"86,107,920"	"127,737,584"	"136,415,760"
58	N-acetylhistidine	Amino Acid	Histidine Metabolism	33946	LC/MS Pos Early	100001293	2065	198.08732	39145-52-3	75619	68142	C02997	HMDB32055	"455,304"	"639,204"	"488,564"	"490,524"	"431,357"	"459,640"	"423,399"	"517,896"	"518,697"	"352,334"	"453,202"	"485,140"	"463,370"	"356,113"	"424,795"	"488,961"	"408,102"	"464,402"	"527,460"	"385,071"	"471,959"	"451,169"	"699,848"
263	N-acetylleucine	Amino Acid	"Leucine, Isoleucine and Valine Metabolism"	1587	LC/MS Neg	1082	2400	172.09791	1188-21-2	70912	64075	C02710	HMDB11756	"87,231"	"88,836"	"83,058"		"107,872"		"122,593"	"115,109"	"78,939"	"92,598"	"66,734"	"86,765"	"54,909"	"73,908"		"83,226"						"35,080"	"49,921"
321	N-acetylmethionine	Amino Acid	"Methionine, Cysteine, SAM and Taurine Metabolism"	1589	LC/MS Polar	1083	1155	190.05434	65-82-7	448580	395338	C02712	HMDB11745	"410,918"	"267,547"	"437,822"	"434,821"	"499,532"	"351,602"	"328,374"	"393,595"	"441,498"	"445,607"	"264,478"	"471,107"	"346,611"	"445,809"	"337,887"	"460,937"	"232,352"	"294,781"	"377,621"	"118,180"	"321,049"	"300,392"	"591,771"
326	N-acetylmethionine sulfoxide	Amino Acid	"Methionine, Cysteine, SAM and Taurine Metabolism"	45428	LC/MS Pos Early	100005463	880	208.06381		193368	167798				"80,113"	"73,875"		"40,746"	"71,033"	"43,749"	"50,676"	"33,558"	"49,781"		"148,912"	"60,087"	"94,061"	"38,119"	"156,405"	"51,505"	"90,102"	"97,243"		"73,524"	"49,736"	"81,770"
998	N-acetylneuraminate	Carbohydrate	Aminosugar Metabolism	32377	LC/MS Pos Early	1162	660	310.11326	131-48-6	439197	10292217	C00270	HMDB00230	"8,620,259"	"7,457,797"	"7,141,835"	"8,620,168"	"7,150,583"	"9,643,610"	"8,567,064"	"8,594,261"	"7,866,142"	"7,536,481"	"8,120,786"	"7,733,624"	"6,442,155"	"8,662,838"	"7,736,540"	"10,276,706"	"8,180,202"	"7,137,908"	"7,205,785"	"7,909,495"	"6,626,191"	"8,069,048"	"7,007,130"
402	N-acetylputrescine	Amino Acid	Polyamine Metabolism	37496	LC/MS Pos Early	192	2230	131.11789	18233-70-0	122356	109095	C02714	HMDB02064	"1,842,087"	"1,967,110"	"1,336,473"	"1,699,272"	"2,172,065"	"1,067,965"	"945,933"	"1,655,569"	"2,069,235"	"1,300,663"	"1,315,844"	"1,293,411"	"1,139,556"	"1,400,868"	"1,189,732"	"2,062,584"	"801,451"	"949,668"	"1,568,560"	"1,708,982"	"553,896"	"1,091,764"	"1,620,720"
10	N-acetylserine	Amino Acid	"Glycine, Serine and Threonine Metabolism"	37076	LC/MS Pos Early	100001851	811	148.06044	97-14-3	65249	58744		HMDB02931	"3,333,177"	"3,248,598"	"3,225,299"	"3,506,040"	"3,492,984"	"2,658,348"	"3,549,004"	"3,122,260"	"3,982,362"	"3,980,549"	"2,217,904"	"3,416,179"	"3,207,817"	"3,652,318"	"3,109,103"	"5,443,382"	"3,095,028"	"2,632,405"	"3,210,432"	"1,255,142"	"1,999,458"	"2,172,981"	"4,156,587"
1835	N-acetylsphingosine	Lipid	Sphingolipid Metabolism	17772	LC/MS Neg	1302	6000	340.28571	3102-57-6	5497136	4593710	C00195	HMDB04950	"1,572,631"	"2,426,204"	"1,190,370"	"1,353,914"	"1,435,889"	"1,139,391"	"1,853,039"	"1,624,373"	"1,254,905"	"869,030"	"1,681,718"	"1,214,123"	"1,004,005"	"535,216"	"1,624,617"	"1,085,951"	"1,198,838"	"626,645"	"428,778"	"1,419,385"	"317,674"	"1,149,852"	"1,788,953"
349	N-acetyltaurine	Amino Acid	"Methionine, Cysteine, SAM and Taurine Metabolism"	48187	LC/MS Neg	100005466	800	166.01795		159864	140553			"584,471"	"1,715,742"	"506,082"	"609,988"	"690,165"	"833,872"	"828,110"	"943,654"	"672,925"	"627,131"	"1,171,596"	"596,797"	"230,384"	"317,015"	"476,292"	"387,647"	"287,549"	"259,659"	"156,625"	"236,172"	"279,704"	"527,411"	"307,993"
15	N-acetylthreonine	Amino Acid	"Glycine, Serine and Threonine Metabolism"	33939	LC/MS Neg	100001274	821.6	160.06153	17093-74-2	152204	3841173			"1,247,951"	"1,593,086"	"1,386,150"	"1,044,703"	"1,584,377"	"1,046,738"	"1,414,752"	"1,564,378"	"1,659,061"	"1,669,020"	"1,217,108"	"1,069,540"	"1,236,351"	"929,695"	"1,097,843"	"1,142,327"	"1,029,241"	"923,384"	"688,541"	"550,260"	"719,878"	"1,019,733"	"1,343,829"
305	N-acetylvaline	Amino Acid	"Leucine, Isoleucine and Valine Metabolism"	1591	LC/MS Neg	1084	1704	158.08226	96-81-1	66789	60154		HMDB11757	"117,665"	"120,775"	"187,450"	"131,255"	"210,430"		"132,538"	"139,807"	"111,526"	"254,058"		"165,823"	"93,143"			"176,796"	"98,961"	"38,973"	"134,301"			"81,823"	"167,423"
374	N-alpha-acetylornithine	Amino Acid	Urea cycle; Arginine and Proline Metabolism	32984	LC/MS Pos Early	100000285	2000	175.10772	8/9/05	439232	388369	C00437	HMDB03357	"212,331"	"273,574"	"179,020"	"104,676"	"215,926"		"136,475"	"221,329"	"102,509"	"89,989"	"116,489"	"164,234"	"183,248"	"85,715"	"119,474"	"233,725"	"256,450"	"195,523"	"73,838"	"90,609"	"233,986"	"150,532"	"253,546"
372	N-delta-acetylornithine	Amino Acid	Urea cycle; Arginine and Proline Metabolism	43249	LC/MS Pos Early	100004523	1877	175.10772		9920500	8096135			"40,607,588"	"42,019,872"	"33,340,860"	"31,008,068"	"49,514,072"	"42,565,928"	"48,409,992"	"35,389,504"	"31,238,972"	"32,745,838"	"33,098,458"	"36,441,352"	"47,334,164"	"47,045,848"	"41,594,960"	"42,711,268"	"39,196,328"	"40,253,932"	"48,452,052"	"33,871,820"	"38,942,808"	"44,591,216"	"45,769,056"
322	N-formylmethionine	Amino Acid	"Methionine, Cysteine, SAM and Taurine Metabolism"	2829	LC/MS Neg	194	1543.8	176.03869	4289-98-9	439750	388809	C03145	HMDB01015	"50,750"	"54,636"	"42,154"	"74,766"	"87,276"	"58,651"	"77,272"	"49,646"	"66,182"	"64,888"	"57,891"	"47,787"		"32,741"	"50,963"	"65,512"	"46,931"	"49,322"	"67,683"			"36,993"	"51,993"
201	N-formylphenylalanine	Amino Acid	Phenylalanine and Tyrosine Metabolism	48433	LC/MS Neg	100006056	2400	192.06661	13200-85-6	759256	663938			"50,231"	"73,718"	"56,812"	"86,093"	"139,969"	"79,361"	"96,217"	"61,493"	"88,009"	"96,214"	"91,488"	"81,671"	"99,139"	"63,942"	"96,254"	"100,957"	"93,133"	"42,283"	"101,598"	"74,052"	"44,377"	"62,637"	"34,305"
54	N-methyl-GABA	Amino Acid	Glutamate Metabolism	39577	LC/MS Pos Early	100003152	2109	118.08626	1119-48-8	1550042;70703	63869			"789,593,536"	"727,284,928"	"667,838,656"	"964,608,320"	"927,110,720"	"801,447,680"	"768,342,656"	"719,429,696"	"931,506,112"	"814,141,632"	"691,653,952"	"592,328,832"	"725,906,368"	"663,842,240"	"685,385,600"	"708,966,400"	"559,065,600"	"731,903,552"	"646,543,616"	"668,904,512"	"838,334,784"	"768,304,576"	"686,842,240"
376	N-methylproline	Amino Acid	Urea cycle; Arginine and Proline Metabolism	37431	LC/MS Pos Early	100001956	1335	130.08626	475-11-6	557	541			"3,972,826"	"10,762,854"	"4,238,174"	"4,560,610"	"9,610,929"	"5,593,397"	"3,639,022"	"3,326,083"	"10,426,252"	"5,221,515"	"4,891,130"	"2,170,350"	"4,566,151"	"3,985,333"	"2,664,074"	"2,718,026"	"1,594,429"	"2,423,455"	"4,203,312"	"2,485,106"	"4,929,245"	"2,502,582"	"3,447,205"
381	N-monomethylarginine	Amino Acid	Urea cycle; Arginine and Proline Metabolism	43586	LC/MS Pos Early	100004488	2845	189.13461	53308-83-1	132862	117259	C03884	HMDB29416	"28,074,784"	"28,383,260"	"28,364,964"	"31,213,836"	"34,822,728"	"28,247,204"	"21,575,220"	"28,909,150"	"29,871,670"	"32,859,116"	"28,439,528"	"31,210,458"	"31,455,140"	"23,781,346"	"24,613,906"	"29,710,068"	"29,736,728"	"22,904,420"	"32,027,398"	"17,463,274"	"15,502,228"	"22,910,712"	"36,087,688"
1448	N-oleoyltaurine	Lipid	Endocannabinoid	39732	LC/MS Neg	100003119	5610	388.2527	52514-04-2	6437033	4941625			"4,491,503"	"15,963,119"	"5,628,747"	"3,458,618"	"3,472,053"	"8,400,602"	"7,826,947"	"5,253,278"	"4,578,922"	"2,724,121"	"7,211,446"	"3,963,011"	"993,222"	"2,767,048"	"2,899,040"	"2,007,477"	"2,614,446"	"1,258,149"	"441,178"	"507,490"	"788,753"	"2,660,018"	"2,120,222"
1824	N-palmitoyl-sphinganine (d18:0/16:0)	Lipid	Sphingolipid Metabolism	52604	LC/MS Pos Late	100009028	3090	540.53503	5966-29-0	5283572	4446685		HMDB11760	"27,476,806"	"18,345,260"	"19,431,948"	"17,095,320"	"18,707,888"	"21,888,772"	"23,469,218"	"21,887,784"	"17,288,320"	"26,579,738"	"29,876,948"	"15,971,724"	"17,373,648"	"13,798,224"	"24,871,464"	"19,332,514"	"17,701,452"	"23,389,796"	"25,447,824"	"23,541,138"	"15,736,271"	"28,004,552"	"19,734,696"
1842	N-palmitoyl-sphingosine (d18:1/16:0)	Lipid	Sphingolipid Metabolism	44877	LC/MS Pos Late	1518	2893	538.51937	24696-26-2	5283564	4446677		HMDB04949	"276,695,456"	"326,788,544"	"296,940,352"	"228,267,552"	"329,340,864"	"315,654,336"	"307,953,792"	"294,242,080"	"286,545,184"	"331,010,208"	"303,700,352"	"251,780,112"	"287,066,720"	"192,691,728"	"264,787,952"	"266,220,096"	"253,358,880"	"310,726,976"	"274,613,696"	"233,101,488"	"228,075,744"	"263,447,408"	"291,742,624"
1450	N-palmitoyltaurine	Lipid	Endocannabinoid	39835	LC/MS Neg	100003239	5560	362.23705	83982-06-3		14435932			"2,524,310"	"8,184,734"	"2,138,273"	"1,664,460"	"2,553,572"	"3,341,235"	"5,603,848"	"2,385,613"	"2,419,114"	"1,552,107"	"5,852,688"	"1,917,486"	"549,725"	"1,362,358"	"1,298,767"	"1,474,470"	"895,901"	"706,143"	"209,103"	"316,858"	"803,666"	"2,140,172"	"992,406"
1449	N-stearoyltaurine	Lipid	Endocannabinoid	39730	LC/MS Neg	100003240	5782	390.26835	63155-80-6	168274	147194			"1,265,385"	"3,392,930"	"723,907"	"1,157,318"	"445,818"	"301,072"	"1,281,509"	"629,510"	"680,902"	"231,719"	"1,314,300"	"174,371"		"236,809"	"108,615"	"143,010"						"80,692"	"157,525"
2679	N1-methyladenosine	Nucleotide	"Purine Metabolism, Adenine containing"	15650	LC/MS Pos Early	1242	2120	282.11969	15763-06-1	27476	4573813	C02494	HMDB03331	"1,306,761"	"1,908,523"	"1,152,061"	"1,074,111"	"1,449,044"	"1,037,353"	"1,632,059"	"1,291,064"	"1,277,880"	"732,205"	"1,670,793"	"1,231,733"	"897,811"	"874,475"	"1,052,997"	"876,342"	"1,313,840"	"747,276"	"865,314"	"1,147,686"	"366,114"	"1,183,683"	"1,148,850"
2657	N1-methylinosine	Nucleotide	"Purine Metabolism, (Hypo)Xanthine/Inosine containing"	48351	LC/MS Pos Early	100001409	1430	283.1037	20245-33-4	65095	513976		HMDB02721	"554,115"	"704,796"	"478,445"	"422,987"	"447,014"	"386,978"	"682,735"	"421,866"	"484,449"	"681,539"	"414,774"	"345,335"	"472,167"	"224,092"	"356,191"	"291,226"	"292,902"	"316,286"	"384,662"	"448,206"	"254,812"	"279,657"	"268,900"
2715	"N2,N2-dimethylguanosine"	Nucleotide	"Purine Metabolism, Guanine containing"	35137	LC/MS Pos Early	100001412	2210	312.13025	2140-67-2	92919	83878		HMDB04824	"710,968"	"736,738"	"483,948"	"589,687"	"598,104"	"425,243"	"794,274"	"600,827"	"559,041"	"433,708"	"540,215"	"403,804"	"475,109"	"283,644"	"350,765"	"319,237"	"288,091"	"321,621"	"345,799"	"457,616"	"219,684"	"314,753"	"428,568"
104	"N2,N6-diacetyllysine"	Amino Acid	Lysine Metabolism	48455	LC/MS Neg	100006124	1604	229.11938	499-86-5	91827	82921			"330,709"	"527,316"	"253,906"	"278,904"	"489,251"	"270,705"	"398,730"	"179,762"	"427,191"	"382,789"	"528,366"	"280,160"	"283,639"	"186,911"	"379,398"	"533,043"	"251,271"	"278,819"	"361,512"	"436,275"	"285,326"	"223,278"	"338,999"
83	"N6,N6,N6-trimethyllysine"	Amino Acid	Lysine Metabolism	1498	LC/MS Pos Early	189	2825	189.15976	23284-33-5	440120	140379	C03793	HMDB01325	"98,806,992"	"97,086,344"	"87,882,520"	"73,525,880"	"125,741,384"	"53,959,960"	"41,973,896"	"114,471,072"	"105,124,920"	"102,385,296"	"91,959,384"	"80,050,272"	"75,646,880"	"31,451,232"	"83,143,160"	"61,609,944"	"61,488,816"	"36,867,308"	"63,768,484"	"62,099,028"	"37,058,936"	"55,012,804"	"94,812,920"
81	N6-acetyllysine	Amino Acid	Lysine Metabolism	36752	LC/MS Neg	100001734	1059	187.10881	692-04-6	92832	83801	C02727	HMDB00206	"4,980,181"	"7,850,281"	"6,674,139"	"4,756,577"	"8,713,572"	"3,856,699"	"4,163,793"	"7,247,936"	"7,186,714"	"7,479,563"	"7,642,355"	"4,270,684"	"5,031,685"	"2,331,291"	"4,983,001"	"5,572,360"	"3,935,117"	"2,026,514"	"4,371,250"	"4,511,881"	"2,443,643"	"3,737,748"	"7,621,413"
102	N6-carboxyethyllysine	Amino Acid	Lysine Metabolism	37458	LC/MS Pos Early	100001769	2695	219.13394			11312319			"1,473,399"	"1,555,024"	"1,289,692"	"1,436,004"	"1,936,789"	"1,235,790"	"1,321,156"	"1,703,379"	"1,517,550"	"1,279,448"	"1,685,604"	"1,445,543"	"1,483,993"	"1,065,232"	"1,224,906"	"1,540,717"	"1,399,196"	"1,207,259"	"1,644,451"	"1,410,533"	"1,295,177"	"1,314,028"	"1,206,624"
1013	N6-carboxymethyllysine	Carbohydrate	Advanced Glycation End-product	36713	LC/MS Pos Early	100001768	2500	205.11829	4/3/46		11217184			"2,331,242"	"1,820,280"	"1,261,505"	"1,608,354"	"2,442,819"	"2,175,926"	"1,981,432"	"1,895,809"	"1,753,540"	"346,968"	"1,235,546"	"1,129,029"	"1,989,194"	"1,286,642"	"1,195,321"	"1,785,295"	"1,397,023"	"1,314,413"	"1,100,021"	"1,369,667"	"196,921"	"1,391,815"	"592,070"
101	N6-formyllysine	Amino Acid	Lysine Metabolism	17895	LC/MS Pos Early	100000486	1992	175.10772	1190-48-3	70923	64085			"2,261,705"	"3,513,325"	"2,099,921"	"2,189,552"	"2,399,601"	"2,314,362"	"2,410,556"	"2,524,714"	"2,265,687"	"2,295,334"	"2,159,024"	"2,480,087"	"2,755,715"	"2,542,363"	"2,747,199"	"2,865,432"	"2,638,232"	"2,814,643"	"2,874,581"	"2,933,742"	"3,019,686"	"3,192,148"	"2,540,835"
2698	N6-succinyladenosine	Nucleotide	"Purine Metabolism, Adenine containing"	48130	LC/MS Pos Early	100001664	1930	384.11499	4542-23-8				HMDB00912	"6,510,935"	"1,479,892"	"5,490,882"	"6,733,816"	"3,573,796"	"6,257,283"	"4,326,906"	"4,373,325"	"4,391,740"	"4,474,455"	"3,369,131"	"7,487,253"	"8,505,229"	"10,717,138"	"10,616,809"	"18,294,156"	"10,236,315"	"11,753,650"	"12,965,552"	"6,093,721"	"13,860,845"	"9,125,642"	"8,917,678"
2792	nicotinamide	Cofactors and Vitamins	Nicotinate and Nicotinamide Metabolism	594	LC/MS Pos Early	432	1942	123.05529	98-92-0	936	911	C00153	HMDB01406	"1,284,288,384"	"1,046,118,720"	"1,148,204,928"	"985,315,072"	"1,167,847,936"	"1,284,846,976"	"945,201,920"	"1,266,283,776"	"1,225,003,520"	"1,207,888,640"	"946,080,320"	"1,395,093,120"	"1,225,454,464"	"1,166,048,384"	"1,523,676,800"	"921,580,096"	"1,598,927,872"	"1,142,278,016"	"1,335,126,528"	"1,321,305,600"	"1,184,583,424"	"1,375,660,544"	"1,501,479,040"
2796	nicotinamide adenine dinucleotide (NAD+)	Cofactors and Vitamins	Nicotinate and Nicotinamide Metabolism	5278	LC/MS Pos Early	1310	875	332.56184	53-84-9	5893	5681	C00003	HMDB00902	"1,161,149"	"1,830,686"	"1,662,286"	"1,023,918"	"2,173,101"	"1,014,329"	"1,300,401"	"1,062,641"	"1,426,107"	"1,571,219"	"3,119,932"	"1,889,781"	"4,379,221"	"1,252,846"	"2,652,301"	"1,347,172"	"2,120,675"	"6,683,557"	"4,125,289"	"5,928,094"	"5,943,561"	"4,603,085"	"2,953,384"
2794	nicotinamide ribonucleotide (NMN)	Cofactors and Vitamins	Nicotinate and Nicotinamide Metabolism	22152	LC/MS Pos Early	1312	766	335.06388	1094-61-7	14180	13553	C00455	HMDB00229	"10,772,258"	"37,288,332"	"29,124,284"	"7,841,279"	"22,808,538"	"14,019,603"	"20,809,712"	"12,612,989"	"20,510,592"	"27,712,472"	"34,811,868"	"23,921,634"	"38,468,196"	"17,632,010"	"35,291,128"	"12,081,403"	"42,279,984"	"56,587,224"	"33,616,320"	"55,510,084"	"29,663,982"	"46,523,860"	"30,658,886"
2795	nicotinamide riboside	Cofactors and Vitamins	Nicotinate and Nicotinamide Metabolism	33013	LC/MS Pos Early	100001310	2040	255.09755	1341-23-7	439924		C03150	HMDB00855	"5,872,283"	"19,899,084"	"10,943,996"	"2,786,691"	"7,799,161"	"2,151,374"	"6,632,726"	"5,008,674"	"7,339,885"	"5,760,320"	"10,159,401"	"7,555,616"	"10,565,516"	"2,655,307"	"10,281,318"	"6,077,822"	"23,660,550"	"15,000,269"	"8,297,894"	"13,584,454"	"5,655,218"	"16,433,832"	"10,221,312"
2790	nicotinate ribonucleoside	Cofactors and Vitamins	Nicotinate and Nicotinamide Metabolism	33471	LC/MS Pos Early	100001316	1536	256.08157	2625-49-2	161234	141635	C05841	HMDB06809	"396,316"	"900,551"	"374,576"	"369,014"	"502,905"	"412,974"	"572,247"	"567,465"	"524,050"	"686,291"	"486,751"	"645,162"	"173,429"	"263,592"	"520,488"	"549,298"	"659,634"	"543,880"	"560,647"	"195,250"	"290,037"	"300,091"	"487,222"
1069	nonadecanoate (19:0)	Lipid	Long Chain Fatty Acid	1356	LC/MS Neg	892	6068	297.2799	646-30-0	12591	12071	C16535	HMDB00772	"6,087,175"	"7,410,484"	"5,030,285"	"6,105,381"	"7,234,374"	"5,981,300"	"14,253,720"	"8,230,051"	"5,924,564"	"8,726,293"	"5,980,560"	"4,500,930"	"4,778,626"	"6,531,770"	"5,438,670"	"10,893,194"	"4,031,346"	"3,703,351"	"2,583,027"	"3,984,262"	"3,729,485"	"5,210,773"	"6,789,335"
3703	O-sulfo-L-tyrosine	Xenobiotics	Chemical	45413	LC/MS Neg	100005384	990	260.02343		514186	448617			"445,511"	"322,101"	"400,879"	"257,287"	"364,479"	"526,762"	"346,760"	"196,010"	"195,883"	"364,440"	"504,948"	"390,869"	"349,294"	"334,730"	"459,646"	"1,166,123"	"382,885"	"541,366"	"487,669"	"667,029"	"256,650"	"540,666"	"464,303"
1087	oleate/vaccenate (18:1)	Lipid	Long Chain Fatty Acid	52285	LC/MS Neg	100008930	5655	281.2486						"6,500,701,696"	"8,936,606,720"	"7,179,006,976"	"5,342,499,840"	"7,180,505,600"	"10,652,701,696"	"7,380,694,528"	"8,075,041,792"	"7,114,731,008"	"4,493,280,256"	"5,234,830,848"	"9,267,331,072"	"9,368,188,928"	"7,343,613,952"	"9,221,687,296"	"6,990,440,448"	"7,464,153,088"	"8,463,353,856"	"5,955,284,480"	"4,445,326,336"	"8,201,137,152"	"9,221,764,096"	"8,685,656,064"
1438	oleoyl ethanolamide	Lipid	Endocannabinoid	38102	LC/MS Neg	1137	6400	324.2908	11-58-0;111-58-0	5283454	4446574		HMDB02088	"1,515,430"	"3,601,547"	"1,578,624"	"1,212,020"	"2,419,226"	"2,303,038"	"2,733,612"	"2,032,557"	"1,463,301"	"820,762"	"1,656,020"	"1,512,337"	"1,925,336"	"732,554"	"1,311,767"	"1,067,272"	"1,264,287"	"1,310,629"	"733,290"	"1,263,184"	"1,203,621"	"1,673,119"	"1,438,787"
1289	oleoylcarnitine	Lipid	Fatty Acid Metabolism(Acyl Carnitine)	35160	LC/MS Pos Late	100001501	1423	426.35779	38677-66-6	6441392;53477789	21403150		HMDB05065	"771,255"	"1,104,106"	"808,224"	"1,598,679"	"1,161,052"	"673,243"	"1,614,501"	"687,276"	"1,022,642"	"702,562"	"1,370,344"	"427,777"	"346,962"	"498,965"	"166,227"	"146,182"	"108,753"	"362,703"	"132,875"	"302,118"	"108,401"	"163,976"	"392,058"
1597	oleoylcholine	Lipid	Phospholipid Metabolism	53260	LC/MS Pos Late	100009331	1449	368.35231						"1,256,381"	"1,164,792"	"1,440,122"	"852,244"	"1,277,533"	"255,609"	"1,766,311"	"1,237,926"	"1,135,976"	"1,455,666"	"1,326,776"	"2,282,305"	"1,229,412"	"66,501"	"173,075"		"380,472"	"130,257"	"65,879"	"2,780,104"		"210,730"	"646,230"
419	ophthalmate	Amino Acid	Glutathione Metabolism	34592	LC/MS Pos Early	100001311	2085	290.13467	495-27-2	7018721	7993181		HMDB05765	"6,693,419"	"15,118,586"	"10,757,434"	"3,564,954"	"7,889,331"	"4,657,371"	"6,489,598"	"11,057,392"	"9,236,754"	"14,478,160"	"15,742,004"	"9,369,081"	"7,566,575"	"13,944,320"	"7,847,608"	"24,713,312"	"6,158,287"	"4,962,360"	"10,506,134"	"1,822,194"	"5,062,425"	"6,229,487"	"6,033,476"
359	ornithine	Amino Acid	Urea cycle; Arginine and Proline Metabolism	1493	LC/MS Pos Early	444	2800	133.09716	3184-13-2	6262	6026	C00077	HMDB03374	"110,110,936"	"132,927,456"	"87,933,720"	"43,126,948"	"81,025,464"	"70,641,360"	"129,849,376"	"147,922,128"	"100,535,424"	"81,809,576"	"101,642,848"	"114,229,392"	"86,408,176"	"34,553,308"	"98,047,304"	"66,948,520"	"85,708,584"	"49,181,504"	"65,886,856"	"77,513,632"	"67,769,224"	"74,315,896"	"53,546,236"
2727	orotate	Nucleotide	"Pyrimidine Metabolism, Orotate containing"	1505	LC/MS Polar	445	1638.1	155.00983	50887-69-9	967	942	C00295	HMDB00226	"323,914"	"287,134"	"315,566"	"500,454"	"380,530"	"575,313"	"1,026,279"	"434,101"	"337,117"	"459,136"	"338,501"	"520,361"	"371,080"	"1,172,836"	"344,476"	"779,166"	"505,130"	"521,812"	"879,294"	"235,290"	"297,091"	"442,035"	"284,961"
2830	oxalate (ethanedioate)	Cofactors and Vitamins	Ascorbate and Aldarate Metabolism	20694	LC/MS Neg	100000841	603	88.98803	144-62-7	971	946	C00209	HMDB02329	"9,530,995"	"6,622,282"	"7,452,195"	"6,084,945"	"6,257,189"	"7,843,408"	"6,208,527"	"9,323,740"	"6,947,597"	"6,561,524"	"8,193,530"	"5,007,144"	"4,447,645"	"3,869,023"	"5,610,892"	"4,281,836"	"6,112,486"	"6,413,179"	"3,918,259"	"6,077,089"	"3,169,053"	"5,328,444"	"4,944,680"
141	p-cresol sulfate	Amino Acid	Phenylalanine and Tyrosine Metabolism	36103	LC/MS Neg	100001315	2890	187.00705	3233-57-7	4615423	3806480	C01468	HMDB11635	"169,786"	"91,951"	"152,018"	"80,572"	"235,362"	"247,374"	"423,898"	"66,992"	"80,497"		"29,768"	"181,642"	"954,016"	"431,349"	"123,098"	"412,819"	"100,482"	"552,183"	"172,204"	"515,605"	"46,586"	"179,641"	"415,189"
1056	palmitate (16:0)	Lipid	Long Chain Fatty Acid	1336	LC/MS Neg	424	5618	255.23295	57-10-3	985	960	C00249	HMDB00220	"4,487,618,560"	"6,716,180,992"	"4,874,094,592"	"3,877,862,912"	"5,840,086,528"	"7,437,894,656"	"6,405,795,840"	"5,482,668,544"	"5,345,981,952"	"3,716,387,584"	"4,088,308,992"	"6,838,517,248"	"6,351,472,128"	"6,119,612,928"	"6,863,692,800"	"6,448,264,192"	"4,793,541,632"	"5,715,387,904"	"4,856,020,480"	"3,277,871,616"	"6,872,701,440"	"7,488,283,648"	"6,453,442,048"
1057	palmitoleate (16:1n7)	Lipid	Long Chain Fatty Acid	33447	LC/MS Neg	452	5475	253.2173	373-49-9	445638	393216	C08362	HMDB03229	"638,154,112"	"1,944,786,048"	"926,880,576"	"489,225,600"	"1,103,654,272"	"2,700,772,864"	"928,729,600"	"1,419,285,632"	"1,042,446,400"	"664,308,800"	"719,122,368"	"2,417,543,680"	"2,359,857,920"	"1,166,763,904"	"2,635,541,760"	"1,475,074,560"	"1,260,909,952"	"2,179,542,784"	"2,097,615,360"	"1,171,847,680"	"3,015,093,760"	"2,929,787,648"	"1,785,904,000"
1852	palmitoyl dihydrosphingomyelin (d18:0/16:0)*	Lipid	Sphingolipid Metabolism	52434	LC/MS Pos Late	100008954	2290	705.5905		9939965	8115586			"13,960,089"	"7,928,227"	"11,516,847"	"16,467,933"	"8,189,947"	"14,354,003"	"10,923,920"	"10,230,047"	"8,190,076"	"11,779,116"	"11,288,130"	"16,264,567"	"12,052,433"	"18,133,888"	"14,783,801"	"15,186,608"	"10,369,610"	"12,487,367"	"21,054,684"	"15,827,279"	"17,536,244"	"24,630,188"	"13,821,856"
1441	palmitoyl ethanolamide	Lipid	Endocannabinoid	38165	LC/MS Pos Late	1489	1643	300.28971	544-31-0	4671	4509	C16512	HMDB02100	"655,885"	"1,103,528"	"765,904"	"690,619"	"819,345"	"927,695"	"1,175,396"	"728,691"	"862,786"	"992,931"	"689,944"	"621,567"	"654,506"	"614,558"	"729,689"	"513,560"	"470,543"	"593,297"	"797,140"	"559,923"	"518,117"	"706,355"	"602,568"
1828	palmitoyl sphingomyelin (d18:1/16:0)	Lipid	Sphingolipid Metabolism	37506	LC/MS Pos Late	100002107	2168	703.57485	6254-89-3	9939941	8115562			"108,136,392"	"94,267,424"	"121,707,024"	"149,359,120"	"105,291,920"	"109,289,920"	"104,460,656"	"112,043,800"	"103,381,992"	"113,034,152"	"100,122,200"	"117,323,120"	"93,622,304"	"146,143,408"	"89,181,592"	"128,522,984"	"103,422,256"	"79,518,136"	"102,960,800"	"99,819,000"	"102,942,648"	"98,080,344"	"120,108,680"
1285	palmitoylcarnitine	Lipid	Fatty Acid Metabolism(Acyl Carnitine)	44681	LC/MS Pos Late	100000776	1425	400.34214	6865-14-1	461	448	C02990	HMDB00222	"424,946"	"873,260"	"503,522"	"819,161"	"785,923"	"234,873"	"1,144,190"	"422,815"	"891,737"	"437,882"	"744,128"	"237,858"	"310,762"	"311,466"	"170,539"	"143,857"	"106,545"	"136,690"	"130,404"	"216,325"	"122,161"	"124,864"	"267,250"
2139	palmitoylcholine	Lipid	Fatty Acid Metabolism (Acyl Choline)	52944	LC/MS Pos Late	100009233	1482	342.33666		151731	133731			"351,661"	"568,590"	"402,051"	"342,393"	"483,556"	"112,708"	"628,724"	"352,963"	"435,918"	"706,954"	"635,792"	"418,243"	"387,585"		"77,249"		"115,614"	"59,388"	"68,926"	"818,850"	"74,756"	"92,235"	"317,762"
2817	pantothenate	Cofactors and Vitamins	Pantothenate and CoA Metabolism	1508	LC/MS Neg	1024	1498.7	218.10339	137-08-6	6613	6361	C00864	HMDB00210	"176,797,360"	"171,659,552"	"157,812,016"	"140,230,944"	"181,528,496"	"140,838,576"	"141,391,104"	"186,021,872"	"187,658,768"	"158,694,064"	"151,562,800"	"166,635,312"	"134,893,328"	"116,507,464"	"127,225,944"	"114,445,120"	"128,315,664"	"102,304,312"	"119,149,936"	"109,484,616"	"121,662,160"	"141,655,808"	"116,465,216"
1055	pentadecanoate (15:0)	Lipid	Long Chain Fatty Acid	1361	LC/MS Neg	980	5521	241.2173	1002-84-2;10002-84-2	13849	13249	C16537	HMDB00826	"33,639,140"	"40,835,344"	"35,037,184"	"32,822,998"	"33,370,870"	"38,049,320"	"43,639,680"	"37,350,736"	"33,063,720"	"23,626,760"	"33,467,664"	"32,179,830"	"31,854,500"	"34,100,952"	"34,617,520"	"36,081,060"	"32,080,012"	"28,240,296"	"17,149,872"	"25,141,008"	"24,770,124"	"31,642,828"	"31,287,076"
138	phenol sulfate	Amino Acid	Phenylalanine and Tyrosine Metabolism	32553	LC/MS Neg	100001510	2156	172.9914	937-34-8	74426	67018	C02180	HMDB60015	"278,242"	"166,931"	"132,799"	"291,356"	"208,773"	"365,534"	"304,721"	"229,360"	"212,885"	"230,814"	"306,135"	"285,355"	"358,927"	"168,180"	"235,564"	"83,051"	"219,028"	"289,207"	"175,356"	"397,343"	"367,590"	"217,448"	"323,574"
107	phenylalanine	Amino Acid	Phenylalanine and Tyrosine Metabolism	64	LC/MS Pos Early	460	2878	166.08626	63-91-2	6140	5910	C00079	HMDB00159	"1,455,034,880"	"1,272,345,472"	"1,523,182,208"	"1,537,146,624"	"1,876,172,672"	"1,352,305,024"	"1,089,148,416"	"1,735,647,232"	"1,507,794,560"	"1,659,978,752"	"1,191,579,008"	"1,451,478,656"	"1,311,670,272"	"1,053,627,520"	"1,375,027,968"	"1,532,869,504"	"1,093,406,592"	"1,054,805,824"	"1,413,359,616"	"819,740,544"	"939,526,336"	"1,157,949,568"	"1,502,790,528"
672	phenylalanylglycine	Peptide	Dipeptide	41370	LC/MS Pos Early	100003588	2898	223.10772	721-90-4	98207	88678			"541,929"	"270,399"	"666,723"	"745,426"	"858,978"	"905,638"	"215,586"	"473,617"	"442,173"	"812,938"	"341,804"	"1,060,230"	"2,696,454"	"614,793"	"1,192,060"	"958,762"	"782,821"	"303,352"	"2,159,516"	"614,396"	"1,087,994"	"1,035,730"	"1,364,973"
112	phenyllactate (PLA)	Amino Acid	Phenylalanine and Tyrosine Metabolism	22130	LC/MS Polar	100000774	908	165.05571	828-01-3	3848	3715	C05607	HMDB00779	"63,873"		"68,951"	"489,048"	"84,656"	"245,175"	"269,210"	"92,996"	"99,964"	"177,147"	"199,392"	"220,228"	"817,580"	"478,545"	"331,577"	"596,730"	"452,149"	"1,582,002"	"575,532"	"116,223"	"603,525"	"543,954"	"421,553"
111	phenylpyruvate	Amino Acid	Phenylalanine and Tyrosine Metabolism	566	LC/MS Polar	241	845	163.04007	156-06-9	997	972	C00166	HMDB00205	"184,262"	"182,507"	"147,908"	"1,298,928"	"297,648"	"186,479"	"116,884"	"180,322"	"263,681"	"244,243"	"208,715"	"291,840"	"462,802"	"295,062"	"356,261"	"668,187"	"197,834"	"486,591"	"242,644"		"185,956"	"238,584"	"290,736"
1041	phosphate	Energy	Oxidative Phosphorylation	42109	LC/MS Neg	461	608	96.96962	7664-38-2	1061	1032	C00009	HMDB01429	"224,303,680"	"240,107,728"	"223,087,968"	"193,382,784"	"233,582,208"	"197,487,616"	"229,948,352"	"233,838,400"	"239,507,728"	"245,380,992"	"226,702,384"	"210,639,088"	"198,526,096"	"179,796,016"	"192,205,936"	"211,850,912"	"182,879,424"	"158,220,800"	"174,487,824"	"135,223,408"	"164,443,504"	"191,881,664"	"210,231,664"
847	phosphoenolpyruvate (PEP)	Carbohydrate	"Glycolysis, Gluconeogenesis, and Pyruvate Metabolism"	597	LC/MS Neg	463	587.3	166.9751	10526-80-4	1005	980	C00074	HMDB00263	"10,067,918"	"4,590,997"	"7,095,731"	"7,183,628"	"5,172,973"	"9,462,947"	"4,385,641"	"8,293,147"	"5,707,890"	"6,431,521"	"6,886,333"	"9,748,050"	"7,160,218"	"7,183,055"	"6,136,582"	"4,861,480"	"5,899,601"	"11,543,521"	"5,144,927"	"8,550,961"	"5,838,438"	"7,699,420"	"5,393,012"
1489	phosphoethanolamine	Lipid	Phospholipid Metabolism	1600	LC/MS Pos Early	1026	700	142.02638	1071-23-4	1015	990	C00346	HMDB00224	"26,429,586"	"27,651,292"	"22,607,606"	"23,894,234"	"25,349,552"	"18,860,832"	"27,971,924"	"33,294,108"	"31,057,960"	"28,273,968"	"20,597,776"	"19,268,490"	"24,721,622"	"18,517,616"	"15,402,557"	"21,566,648"	"15,021,572"	"14,198,775"	"15,823,326"	"15,393,170"	"10,114,898"	"24,201,180"	"22,289,942"
2819	phosphopantetheine	Cofactors and Vitamins	Pantothenate and CoA Metabolism	15504	LC/MS Neg	100000328	1596.9	357.08908	NA	987	103123	C01134	HMDB01416	"264,930"		"28,424"		"199,119"	"45,096"	"25,777"	"414,063"	"125,219"	"437,862"		"635,235"	"710,355"		"604,853"	"269,872"	"1,301,980"	"78,673"	"1,248,417"	"925,270"	"1,872,851"	"964,866"	"553,630"
1826	phytosphingosine	Lipid	Sphingolipid Metabolism	1510	LC/MS Pos Late	469	1367	318.30027	554-62-1	122121	21238683	C12144	HMDB04610	"799,941"	"434,183"	"855,494"	"773,746"	"580,304"	"827,779"	"485,147"	"714,516"	"898,277"	"793,682"	"761,963"	"624,544"	"825,035"	"602,651"	"1,295,499"	"935,586"	"966,974"	"853,460"	"960,255"	"656,521"	"697,640"	"1,038,260"	"971,892"
233	picolinate	Amino Acid	Tryptophan Metabolism	1512	LC/MS Pos Early	1022	910	124.03931	98-98-6	1018	993	C10164	HMDB02243	"4,255,594"	"1,841,815"	"725,277"	"3,102,116"	"1,306,293"	"1,924,658"	"2,311,624"	"2,982,584"	"1,896,108"	"2,775,257"	"1,267,090"	"944,769"	"446,617"	"799,219"	"1,616,178"	"3,295,135"	"1,205,505"	"828,914"	"643,999"	"719,496"	"609,015"	"415,750"	"3,639,345"
97	pipecolate	Amino Acid	Lysine Metabolism	1444	LC/MS Pos Early	1025	2200	130.08626	4043-87-2	849	826	C00408	HMDB00070	"185,330,160"	"101,948,504"	"73,332,912"	"123,755,792"	"101,456,976"	"56,528,968"	"83,931,496"	"114,223,464"	"163,465,168"	"90,711,304"	"172,195,856"	"67,642,864"	"62,238,272"	"78,846,768"	"77,986,344"	"121,308,032"	"124,334,488"	"233,894,736"	"57,080,580"	"37,794,796"	"19,642,604"	"74,754,040"	"75,036,224"
380	pro-hydroxy-pro	Amino Acid	Urea cycle; Arginine and Proline Metabolism	35127	LC/MS Pos Early	100001167	2128	229.11829	18684-24-7	11673055	9847785		HMDB06695	"8,248,327"	"11,506,056"	"5,286,102"	"6,880,728"	"8,050,643"	"4,231,911"	"7,885,685"	"7,929,169"	"7,448,475"	"6,356,293"	"9,792,659"	"6,810,855"	"6,545,865"	"4,100,933"	"6,295,740"	"6,437,822"	"6,197,877"	"6,234,622"	"6,291,561"	"8,024,786"	"5,755,818"	"5,170,496"	"7,266,145"
360	proline	Amino Acid	Urea cycle; Arginine and Proline Metabolism	1898	LC/MS Pos Early	480	1603	116.07061	147-85-3	145742	128566	C00148	HMDB00162	"2,660,967,168"	"2,721,581,056"	"2,938,153,728"	"2,484,922,624"	"3,181,749,248"	"2,546,938,112"	"2,833,537,536"	"3,063,478,272"	"2,699,525,120"	"3,036,367,104"	"2,218,645,760"	"2,596,431,104"	"2,550,816,000"	"2,165,585,920"	"2,320,183,552"	"2,423,458,560"	"2,194,095,360"	"2,233,064,448"	"2,369,936,896"	"1,740,331,904"	"2,050,874,240"	"2,220,727,808"	"2,625,188,352"
689	prolylglycine	Peptide	Dipeptide	40703	LC/MS Pos Early	100003674	2136	173.09207	2578-57-6	7408076;6426709	4932143			"14,691,721"	"14,528,791"	"16,639,320"	"12,447,442"	"21,668,184"	"11,551,110"	"12,681,799"	"21,784,070"	"14,785,095"	"21,352,232"	"12,740,356"	"19,889,312"	"15,474,011"	"10,169,873"	"25,994,140"	"21,372,368"	"20,212,722"	"8,714,031"	"21,557,744"	"15,732,614"	"9,316,946"	"15,394,522"	"22,510,248"
1258	propionylcarnitine	Lipid	Fatty Acid Metabolism (also BCAA Metabolism)	32452	LC/MS Pos Early	100001162	2590	218.13869	17298-37-2	107738	96904	C03017	HMDB00824	"5,792,687"	"14,140,661"	"6,687,140"	"15,634,599"	"10,976,954"	"5,734,459"	"21,365,330"	"4,274,185"	"12,006,241"	"5,932,246"	"9,175,654"	"4,222,151"	"3,589,810"	"14,956,346"	"2,756,295"	"5,067,825"	"2,350,506"	"8,019,230"	"3,534,947"	"3,611,076"	"3,250,550"	"4,200,264"	"5,299,425"
2741	pseudouridine	Nucleotide	"Pyrimidine Metabolism, Uracil containing"	33442	LC/MS Pos Early	821	800	245.07682	1445-07-4	15047	21403010	C02067	HMDB00767	"5,335,647"	"3,433,798"	"3,829,952"	"4,486,639"	"4,044,617"	"1,135,078"	"3,615,142"	"3,954,202"	"3,618,473"	"2,477,816"	"2,603,601"	"3,026,480"	"3,726,582"	"1,589,429"	"2,483,224"	"3,773,902"	"2,612,082"	"1,275,514"	"2,327,967"	"1,721,257"	"1,810,888"	"2,695,024"	"2,361,113"
2857	pterin	Cofactors and Vitamins	Pterin Metabolism	43023	LC/MS Pos Early	100004216	1805	164.05669	22363-60-4	73000	65806	C00715	HMDB00802	"306,448"	"505,792"	"499,070"	"521,927"	"548,537"	"657,148"	"458,927"	"479,744"	"510,275"	"500,571"	"453,972"	"722,659"	"814,600"	"747,937"	"678,946"	"440,121"	"775,633"	"914,004"	"793,697"	"749,001"	"759,336"	"825,285"	"581,131"
395	putrescine	Amino Acid	Polyamine Metabolism	1408	LC/MS Pos Early	49	3027	89.10733	110-60-1	1045	13837702	C00134	HMDB01414	"4,594,537"	"1,800,509"	"3,573,964"	"3,176,153"	"4,744,850"	"2,415,784"	"1,222,382"	"3,084,935"	"5,837,577"	"3,678,756"	"1,891,168"	"3,736,975"	"3,621,350"	"2,955,897"	"3,990,043"	"3,679,495"	"2,786,646"	"1,553,310"	"4,275,896"	"3,309,314"	"1,685,898"	"3,963,891"	"7,940,776"
2895	pyridoxal	Cofactors and Vitamins	Vitamin B6 Metabolism	1651	LC/MS Pos Early	491	2343	168.06552	65-22-5	1050	1021	C00250	HMDB01545	"29,223,214"	"25,161,892"	"25,404,968"	"19,370,496"	"31,725,172"	"28,717,320"	"27,655,984"	"27,011,238"	"30,261,822"	"34,274,308"	"33,590,056"	"34,275,000"	"24,173,230"	"44,024,776"	"27,876,760"	"40,056,920"	"32,842,930"	"39,449,076"	"34,065,440"	"25,374,332"	"30,112,024"	"32,484,848"	"35,901,420"
2894	pyridoxal phosphate	Cofactors and Vitamins	Vitamin B6 Metabolism	5331	LC/MS Pos Early	492	1367	248.03186	41468-25-1	1051	1022	C00018	HMDB01491	"442,883"	"421,461"	"367,489"	"324,146"	"515,383"	"360,235"	"508,696"	"484,902"	"430,893"	"603,991"	"491,315"	"373,963"	"296,903"	"548,643"	"387,460"	"424,510"	"340,457"	"494,128"	"402,736"	"558,683"	"286,529"	"366,952"	"497,558"
2892	pyridoxamine	Cofactors and Vitamins	Vitamin B6 Metabolism	2150	LC/MS Pos Early	568	2975	169.09716	58052-48-5	1052	1023	C00534	HMDB01431	"13,843,865"	"17,631,608"	"11,918,866"	"11,909,794"	"14,652,980"	"11,724,607"	"15,195,567"	"11,282,471"	"18,574,984"	"14,986,653"	"16,807,260"	"12,122,986"	"10,322,922"	"16,231,373"	"11,036,314"	"18,031,592"	"17,728,052"	"13,703,509"	"13,660,533"	"12,794,046"	"12,912,744"	"13,065,462"	"15,368,054"
2893	pyridoxamine phosphate	Cofactors and Vitamins	Vitamin B6 Metabolism	3138	LC/MS Pos Early	493	1932	249.06349	529-96-4	1053	1024	C00647	HMDB01555	"2,926,580"	"2,894,491"	"2,605,234"	"3,105,042"	"3,667,113"	"2,589,820"	"2,520,174"	"2,529,705"	"3,074,912"	"3,815,935"	"3,069,019"	"2,407,761"	"2,700,795"	"2,467,131"	"2,624,282"	"2,718,202"	"2,727,407"	"2,649,170"	"2,818,736"	"3,877,796"	"3,192,748"	"2,492,349"	"3,494,769"
2896	pyridoxate	Cofactors and Vitamins	Vitamin B6 Metabolism	31555	LC/MS Polar	100001121	846	182.04588	82-82-6	6723	6467	C00847	HMDB00017	"850,560"	"508,574"	"270,243"	"118,108"	"179,845"	"192,431"	"135,574"	"217,715"	"162,480"	"170,799"	"671,716"	"249,817"	"192,635"	"159,685"	"34,323"	"538,145"	"269,483"	"252,855"	"321,259"	"300,041"	"632,311"	"163,687"	"293,699"
52	pyroglutamine*	Amino Acid	Glutamate Metabolism	46225	LC/MS Pos Early	100001540	1900	129.06586	2353-44-8	134508	118562			"3,464,230"	"2,213,118"	"5,130,620"	"5,942,314"	"4,428,524"	"5,428,615"	"12,964,418"	"6,253,988"	"6,012,344"	"5,557,367"	"2,861,936"	"3,076,112"	"3,649,432"	"7,688,748"	"3,361,176"	"8,183,974"	"2,906,062"	"6,279,064"	"6,060,110"	"2,603,293"	"6,923,838"	"3,594,861"	"4,539,646"
848	pyruvate	Carbohydrate	"Glycolysis, Gluconeogenesis, and Pyruvate Metabolism"	48990	LC/MS Polar	823	1083	87.00877	127-17-3	1060	96901	C00022	HMDB00243	"2,710,776"	"541,513"	"758,188"	"1,293,637"	"484,008"	"512,535"	"1,249,434"	"3,749,952"	"875,449"	"492,809"	"586,450"	"743,716"	"514,857"	"339,804"	"751,262"	"1,000,075"	"659,716"	"683,133"	"595,836"	"521,188"	"503,540"	"539,600"	"562,234"
3258	quinate	Xenobiotics	Food Component/Plant	18335	LC/MS Polar	100000442	2432.9	191.05611	77-95-2	6508	10246715	C00296	HMDB03072	"812,501"	"885,889"	"974,571"	"937,293"	"924,060"	"1,508,754"	"1,038,519"	"763,821"	"991,473"	"729,661"	"739,261"	"2,262,953"	"965,129"	"1,082,507"	"1,059,614"	"1,185,210"	"904,568"	"1,058,718"	"960,073"	"703,085"	"943,346"	"1,227,199"	"921,409"
2788	quinolinate	Cofactors and Vitamins	Nicotinate and Nicotinamide Metabolism	1899	LC/MS Pos Early	182	845	168.02914	89-00-9	1066	1037	C03722	HMDB00232	"280,549"	"620,928"	"260,018"	"274,778"	"351,223"	"339,876"	"522,193"	"356,730"	"282,995"	"403,279"	"424,527"	"308,228"	"138,461"	"220,164"	"327,403"	"456,455"	"179,820"	"110,506"	"283,390"	"122,373"	"157,644"	"468,269"	"300,636"
2886	retinol (Vitamin A)	Cofactors and Vitamins	Vitamin A Metabolism	1806	LC/MS Pos Late	498	1636	269.22639	68-26-8	445354	393012	C00473	HMDB00305	"53,722,128"	"23,522,686"	"29,031,458"	"54,697,040"	"52,635,420"	"39,813,852"	"31,654,884"	"82,891,760"	"39,684,128"	"51,532,060"	"53,081,828"	"35,338,688"	"23,394,374"	"16,040,375"	"27,407,504"	"77,778,888"	"79,784,792"	"26,971,836"	"16,248,555"	"52,942,912"	"12,399,982"	"38,659,544"	"52,824,404"
867	ribitol	Carbohydrate	Pentose Metabolism	15772	LC/MS Polar	100000406	1789.6	151.06119	488-81-3	6912	10254628	C00474	HMDB00508	"2,688,567"	"1,354,026"	"2,785,991"	"2,320,709"	"2,314,792"	"2,536,728"	"1,273,702"	"2,418,528"	"2,570,995"	"2,490,559"	"1,235,661"	"2,857,087"	"2,687,916"	"2,411,280"	"3,500,342"	"1,920,774"	"2,524,545"	"2,164,270"	"2,735,167"	"1,902,817"	"2,795,627"	"2,987,444"	"2,857,709"
2814	riboflavin (Vitamin B2)	Cofactors and Vitamins	Riboflavin Metabolism	1827	LC/MS Pos Early	500	2292	377.14557	83-88-5	493570	431981	C00255	HMDB00244	"2,009,286"	"2,069,985"	"1,968,534"	"1,940,311"	"2,048,531"	"1,436,075"	"1,110,385"	"1,655,469"	"2,324,026"	"1,762,973"	"1,451,709"	"1,522,406"	"1,212,762"	"915,851"	"1,240,052"	"1,026,644"	"1,496,950"	"1,340,626"	"1,338,030"	"1,106,974"	"1,018,288"	"1,113,093"	"1,186,886"
868	ribonate	Carbohydrate	Pentose Metabolism	27731	LC/MS Polar	100001007	2425	165.04046	8/3/36	5460677	4574162	C01685	HMDB00867	"10,715,122"	"5,876,396"	"8,683,694"	"8,933,024"	"8,056,993"	"9,855,003"	"10,959,854"	"8,364,905"	"8,221,419"	"10,774,311"	"7,062,965"	"10,811,410"	"9,778,152"	"9,238,420"	"9,267,541"	"8,596,943"	"8,148,323"	"7,833,789"	"12,107,822"	"5,467,768"	"9,696,867"	"9,969,365"	"11,507,763"
866	ribose	Carbohydrate	Pentose Metabolism	1471	LC/MS Polar	914	1508.2	195.05103	50-69-1	5779	4470639	C00121	HMDB00283	"7,029,696"	"3,383,604"	"3,626,664"	"5,682,680"	"5,326,911"	"4,155,062"	"3,023,804"	"4,438,222"	"4,850,428"	"4,571,690"	"3,576,532"	"5,384,923"	"3,675,320"	"4,283,388"	"6,426,395"	"4,490,525"	"6,845,709"	"3,411,143"	"3,303,012"	"5,912,493"	"3,930,599"	"4,220,888"	"5,141,935"
890	ribulose/xylulose	Carbohydrate	Pentose Metabolism	54671	LC/MS Polar	100006122	1400	195.05102						"1,289,691"	"578,518"	"698,826"	"836,373"	"876,135"	"668,352"	"565,807"	"1,067,672"	"820,361"	"755,859"	"642,494"	"691,967"	"584,376"	"647,344"	"716,358"	"769,691"	"993,575"	"673,506"	"440,975"	"1,061,396"	"527,902"	"590,981"	"725,705"
328	S-adenosylhomocysteine (SAH)	Amino Acid	"Methionine, Cysteine, SAM and Taurine Metabolism"	42382	LC/MS Neg	197	1832.4	383.11431	979-92-0	439155	16788012	C00021	HMDB00939	"7,647,151"	"8,159,724"	"7,550,209"	"6,105,609"	"8,326,884"	"7,412,415"	"8,853,177"	"8,012,253"	"8,020,576"	"7,950,210"	"8,542,747"	"9,279,885"	"6,056,819"	"6,843,022"	"6,582,972"	"6,309,275"	"5,030,423"	"4,347,373"	"6,166,084"	"7,741,067"	"7,415,981"	"6,597,502"	"8,995,300"
327	S-adenosylmethionine (SAM)	Amino Acid	"Methionine, Cysteine, SAM and Taurine Metabolism"	15915	LC/MS Pos Early	1263	3002	399.14452	24346-00-7;86867-01-8;86867-0108	34755		C00019	HMDB01185	"2,722,330"	"807,473"	"2,685,459"	"3,297,932"	"2,781,552"	"2,852,610"	"1,405,031"	"2,870,373"	"1,318,884"	"2,558,055"	"1,754,948"	"3,424,700"	"3,154,146"	"1,973,896"	"3,048,272"	"3,206,674"	"1,467,462"	"3,372,512"	"2,021,593"	"3,375,316"	"3,371,066"	"4,362,655"	"4,253,373"
3586	S-carboxymethyl-L-cysteine	Xenobiotics	Drug	47897	LC/MS Pos Early	100002324	1490	180.03251	638-23-3	1080	1050	C03727	HMDB29415	"701,063"	"952,810"	"1,336,259"	"1,337,845"	"1,208,304"	"1,213,939"	"794,343"	"828,077"	"871,450"	"1,055,122"	"1,046,573"	"1,455,167"	"1,531,873"	"1,057,077"	"1,310,965"	"963,405"	"1,137,147"	"1,559,446"	"1,037,491"	"1,106,515"	"860,448"	"1,133,274"	"1,215,436"
414	S-methylglutathione	Amino Acid	Glutathione Metabolism	33944	LC/MS Pos Early	100001259	2200	322.10674	2922-56-7	3605667	2841309	C11347		"252,530"	"333,110"	"430,096"	"539,203"	"428,810"	"327,992"	"360,828"	"413,300"	"460,532"	"567,757"	"620,938"	"523,839"	"599,290"	"575,176"	"246,547"	"832,120"	"341,332"	"568,012"	"410,404"	"655,731"	"715,595"	"423,072"	"537,662"
323	S-methylmethionine	Amino Acid	"Methionine, Cysteine, SAM and Taurine Metabolism"	38127	LC/MS Pos Early	100002183	2584	164.07398	12/7/93	458	8351775	C05319		"8,731,457"	"10,969,638"	"6,443,160"	"5,726,411"	"8,287,109"	"9,365,633"	"9,120,364"	"8,717,669"	"12,486,389"	"9,850,431"	"4,848,609"	"9,119,659"	"9,002,536"	"5,690,879"	"12,290,863"	"10,395,979"	"6,796,855"	"8,120,105"	"7,608,206"	"7,595,078"	"5,937,289"	"10,715,897"	"9,452,750"
85	saccharopine	Amino Acid	Lysine Metabolism	1495	LC/MS Pos Early	392	2530	277.13942	997-68-2	160556	141086	C00449	HMDB00279	"16,862,336"	"25,678,380"	"16,817,096"	"9,821,924"	"6,245,142"	"8,474,819"	"81,005,744"	"30,776,364"	"9,742,080"	"5,106,806"	"19,121,136"	"7,622,716"	"14,043,300"	"3,391,425"	"10,299,421"	"14,565,093"	"2,410,369"	"9,847,369"	"4,666,213"	"16,276,859"	"30,199,748"	"5,323,949"	"14,051,174"
4	sarcosine (N-Methylglycine)	Amino Acid	"Glycine, Serine and Threonine Metabolism"	1516	LC/MS Pos Early	1023	1280	90.05496	107-97-1	1088	1057	C00213	HMDB00271	"2,300,953"	"4,508,861"	"3,721,061"	"2,158,561"	"3,790,312"	"4,100,807"	"6,894,172"	"3,777,742"	"3,032,392"	"1,760,382"	"2,848,392"	"3,436,898"	"3,029,931"	"3,109,353"	"4,136,418"	"5,954,220"	"3,253,692"	"5,675,431"	"2,751,788"	"2,387,261"	"4,063,615"	"3,136,450"	"2,124,398"
1188	sebacate (decanedioate)	Lipid	"Fatty Acid, Dicarboxylate"	32398	LC/MS Polar	100001211	2147	201.11323	111-20-6	5192	5004	C08277	HMDB00792	"189,133"	"564,571"	"394,242"	"197,454"	"292,999"	"272,655"	"409,889"	"382,676"	"281,662"	"274,918"	"287,441"	"305,158"	"282,739"	"255,249"	"325,818"	"220,023"	"241,715"	"282,577"	"421,669"	"218,086"	"541,079"	"310,672"	"175,549"
892	sedoheptulose	Carbohydrate	Pentose Metabolism	53237	LC/MS Polar	100002619	2255	209.06667	3019-74-7	5459879	4573620		HMDB03219	"12,014,062"	"14,283,268"	"14,940,000"	"12,154,380"	"14,619,285"	"17,882,692"	"11,464,581"	"9,035,091"	"14,157,395"	"11,453,715"	"12,196,892"	"24,133,952"	"13,487,658"	"16,081,514"	"16,626,350"	"13,811,712"	"18,396,160"	"13,155,865"	"15,025,161"	"12,082,409"	"12,564,618"	"17,317,006"	"15,180,231"
860	sedoheptulose-7-phosphate	Carbohydrate	Pentose Phosphate Pathway	35649	LC/MS Neg	100001628	599.6	289.033	2646-35-7	616	596	C05382	HMDB01068	"1,914,231"	"2,013,429"	"4,018,527"	"2,798,512"	"3,492,267"	"7,789,944"	"2,992,846"	"3,416,056"	"1,615,910"	"3,312,784"	"3,110,281"	"15,919,904"	"17,304,804"	"15,259,794"	"14,829,804"	"6,329,865"	"11,467,459"	"23,695,916"	"23,888,528"	"15,769,184"	"29,315,332"	"23,019,236"	"12,916,845"
9	serine	Amino Acid	"Glycine, Serine and Threonine Metabolism"	1648	LC/MS Pos Early	503	1239	106.04987	56-45-1	5951	5736	C00065	HMDB00187	"784,063,104"	"765,866,368"	"805,814,144"	"810,525,888"	"804,816,320"	"669,016,192"	"557,811,200"	"840,713,792"	"751,324,288"	"658,503,296"	"622,637,952"	"725,086,912"	"756,940,736"	"733,460,608"	"553,851,776"	"753,078,528"	"734,996,608"	"595,040,064"	"671,866,176"	"446,567,200"	"425,979,040"	"517,322,400"	"724,901,312"
241	serotonin	Amino Acid	Tryptophan Metabolism	2342	LC/MS Pos Early	504	2550	177.10224	153-98-0	5202	5013	C00780	HMDB00259	"542,999"	"881,360"	"2,200,420"	"1,852,286"	"1,847,373"	"1,662,424"	"712,399"	"171,771"	"1,733,806"	"239,064"	"3,320,149"	"1,674,915"	"1,767,058"	"1,438,392"	"2,196,479"	"122,795"	"402,808"	"508,084"	"1,921,897"	"2,681,584"	"1,929,407"	"2,313,851"	"1,522,038"
398	spermidine	Amino Acid	Polyamine Metabolism	485	LC/MS Pos Early	50	3355	146.16518	124-20-9	1102	1071	C00315	HMDB01257	"7,954,851"	"5,598,848"	"4,365,167"	"6,218,535"	"7,994,039"	"3,758,034"	"3,880,552"	"6,110,476"	"6,779,035"	"5,783,133"	"5,290,002"	"4,919,570"	"5,262,754"	"3,406,141"	"5,316,826"	"5,332,031"	"3,931,042"	"3,307,474"	"5,237,826"	"3,402,297"	"2,622,600"	"5,163,291"	"5,284,235"
396	spermine	Amino Acid	Polyamine Metabolism	603	LC/MS Pos Late	507	758	203.22303	71-44-3	1103	1072	C00750	HMDB01256	"296,789"	"146,776"	"285,982"	"211,127"	"407,508"	"177,577"	"142,755"	"374,052"	"281,330"	"346,085"	"185,914"	"200,310"	"178,376"	"151,566"	"201,250"	"284,566"	"129,661"	"123,321"	"146,051"	"88,459"	"88,875"	"139,226"	"224,166"
1825	sphinganine	Lipid	Sphingolipid Metabolism	17769	LC/MS Pos Late	313	1413	302.30536	3102-56-5	3126	3014	C00836	HMDB00269	"2,216,326"	"1,445,284"	"1,398,528"	"1,797,716"	"1,178,493"	"1,954,202"	"1,715,753"	"2,237,049"	"1,738,815"	"1,565,273"	"2,612,604"	"1,662,945"	"1,880,758"	"876,783"	"2,750,669"	"1,736,931"	"1,819,523"	"1,457,112"	"2,806,430"	"2,926,651"	"1,394,995"	"2,711,495"	"1,980,849"
1844	"sphingomyelin (d18:1/14:0, d16:1/16:0)*"	Lipid	Sphingolipid Metabolism	42463	LC/MS Pos Late	100004328	1998	675.54355		11433862	9608732			"554,929"	"409,151"	"764,674"	"874,004"	"564,768"	"431,090"	"795,208"	"504,604"	"511,863"	"557,013"	"429,221"	"627,916"	"391,449"	"997,156"	"444,154"	"1,098,234"	"600,846"	"251,932"	"386,049"	"608,319"	"472,364"	"456,934"	"489,689"
1853	"sphingomyelin (d18:1/15:0, d16:1/17:0)*"	Lipid	Sphingolipid Metabolism	52433	LC/MS Pos Late	100006314	2082	689.5592	121999-58-4		28532779			"181,797"	"147,580"	"288,000"	"281,983"	"199,627"	"202,586"	"257,100"	"213,884"	"207,394"	"268,814"	"176,844"	"179,734"	"162,375"	"352,300"	"170,444"	"289,371"	"172,740"	"161,218"	"131,711"	"199,929"	"153,486"	"184,039"	"224,790"
1851	"sphingomyelin (d18:1/20:0, d16:1/22:0)*"	Lipid	Sphingolipid Metabolism	48490	LC/MS Pos Late	100006290	2685	759.6375			23113477			"22,018,748"	"13,712,149"	"21,794,448"	"28,674,320"	"17,094,524"	"19,360,590"	"19,910,256"	"20,474,648"	"20,567,260"	"21,721,368"	"16,168,016"	"15,833,896"	"11,841,920"	"29,423,388"	"15,253,775"	"16,925,798"	"14,987,941"	"10,650,884"	"16,907,632"	"11,963,947"	"14,248,991"	"17,299,502"	"17,232,230"
1854	"sphingomyelin (d18:1/21:0, d17:1/22:0, d16:1/23:0)*"	Lipid	Sphingolipid Metabolism	52495	LC/MS Pos Late	100009025	2793	773.65311						"2,007,837"	"1,666,613"	"1,847,133"	"2,793,890"	"2,068,225"	"1,833,347"	"2,124,011"	"1,890,118"	"1,880,160"	"2,419,396"	"2,070,036"	"1,435,840"	"1,282,438"	"2,864,537"	"1,275,005"	"1,701,764"	"1,548,245"	"1,083,363"	"1,359,807"	"1,139,263"	"1,156,107"	"1,454,535"	"1,639,196"
1850	"sphingomyelin (d18:1/22:1, d18:2/22:0, d16:1/24:1)*"	Lipid	Sphingolipid Metabolism	48493	LC/MS Pos Late	100006295	2666	785.65311			29368329			"2,663,815"	"2,077,622"	"2,429,686"	"3,801,569"	"2,268,968"	"2,283,620"	"2,240,270"	"2,339,298"	"2,154,556"	"2,228,639"	"2,358,029"	"1,877,151"	"1,090,115"	"2,119,306"	"1,575,607"	"1,983,697"	"1,641,453"	"762,000"	"1,328,790"	"1,741,489"	"1,368,124"	"1,481,447"	"1,964,362"
1846	"sphingomyelin (d18:1/24:1, d18:2/24:0)*"	Lipid	Sphingolipid Metabolism	47153	LC/MS Pos Late	100005986	3033	813.68441	94359-13-4		24846874			"83,599,728"	"78,731,376"	"84,221,208"	"104,857,112"	"96,339,040"	"100,153,208"	"87,916,688"	"110,585,024"	"85,223,360"	"113,035,080"	"108,219,176"	"71,609,064"	"58,952,104"	"87,175,776"	"73,647,776"	"104,604,016"	"62,800,148"	"46,783,752"	"69,236,208"	"75,413,048"	"61,074,144"	"70,426,080"	"75,693,600"
1856	"sphingomyelin (d18:2/24:1, d18:1/24:2)*"	Lipid	Sphingolipid Metabolism	52437	LC/MS Pos Late	100008957	2635	811.66868						"10,409,155"	"8,677,559"	"10,424,341"	"12,417,142"	"8,034,714"	"8,494,257"	"11,740,761"	"10,230,065"	"10,684,362"	"12,671,470"	"12,422,966"	"7,750,027"	"5,513,885"	"10,781,441"	"7,209,208"	"11,154,562"	"7,099,776"	"3,296,568"	"5,528,593"	"6,827,133"	"3,592,022"	"5,292,204"	"7,421,100"
1834	sphingosine	Lipid	Sphingolipid Metabolism	17747	LC/MS Pos Late	297	1393	300.28971	123-78-4	5353955	4510275	C00319	HMDB00252	"22,603,926"	"25,030,668"	"19,213,986"	"27,233,916"	"25,978,854"	"23,505,556"	"15,827,336"	"31,657,832"	"25,052,732"	"21,393,008"	"26,072,958"	"25,414,472"	"24,666,208"	"11,620,324"	"31,706,768"	"18,967,376"	"22,002,356"	"18,708,398"	"27,026,218"	"24,950,092"	"19,290,992"	"25,928,140"	"29,180,146"
3280	stachydrine	Xenobiotics	Food Component/Plant	34384	LC/MS Pos Early	100001296	1440	144.10191	4136-37-2	115244	103115	C10172	HMDB04827	"155,211,264"	"169,753,536"	"143,947,696"	"194,091,392"	"257,726,496"	"208,870,336"	"199,866,208"	"132,033,496"	"216,663,392"	"153,712,176"	"117,445,208"	"143,862,592"	"220,983,312"	"205,956,656"	"176,857,408"	"182,434,128"	"134,227,328"	"199,786,288"	"131,429,576"	"132,519,592"	"184,931,392"	"163,259,744"	"129,657,120"
1061	stearate (18:0)	Lipid	Long Chain Fatty Acid	1358	LC/MS Neg	439	5872	283.26425	57-11-4	5281	5091	C01530	HMDB00827	"3,054,380,544"	"3,182,547,712"	"2,853,415,168"	"2,901,391,104"	"3,227,483,648"	"3,304,237,312"	"3,779,402,752"	"3,123,511,040"	"2,784,910,592"	"1,996,653,184"	"2,443,677,952"	"2,863,326,464"	"3,009,957,120"	"3,505,840,896"	"2,541,088,512"	"3,126,669,568"	"2,339,689,728"	"2,380,950,016"	"1,724,561,920"	"1,631,051,264"	"2,316,128,512"	"2,954,021,632"	"3,060,847,872"
1090	stearidonate (18:4n3)	Lipid	Polyunsaturated Fatty Acid (n3 and n6)	33969	LC/MS Neg	100001229	5395	275.20165	111174-40-4	5312508	4471933	C16300	HMDB06547	"5,147,188"	"107,441,184"	"11,739,324"	"1,549,948"	"7,616,874"	"1,683,206"	"3,671,731"	"18,080,068"	"34,189,360"	"20,932,696"	"22,185,636"	"2,295,872"	"3,527,154"	"2,674,743"	"4,000,893"	"3,010,327"	"2,136,213"	"1,818,232"	"1,710,735"	"7,705,713"	"1,876,880"	"2,254,227"	"4,142,737"
1442	stearoyl ethanolamide	Lipid	Endocannabinoid	38625	LC/MS Pos Late	100002254	1787	328.32101	111-57-9	27902	25958		HMDB13078	"767,827"	"876,793"	"830,399"	"774,660"	"747,888"	"899,712"	"1,170,582"	"864,876"	"825,865"	"783,074"	"786,102"	"594,470"	"719,880"	"736,844"	"577,310"	"509,114"	"526,223"	"608,780"	"744,114"	"508,533"	"552,041"	"570,707"	"557,893"
1829	stearoyl sphingomyelin (d18:1/18:0)	Lipid	Sphingolipid Metabolism	19503	LC/MS Pos Late	1538	2400	731.60615	85187-10-6;85187-10-6	6453725	4956085	C00550	HMDB01348	"26,917,924"	"17,763,558"	"26,024,806"	"29,663,516"	"24,046,348"	"23,533,478"	"24,852,470"	"20,118,588"	"25,797,206"	"26,041,604"	"21,405,188"	"21,437,940"	"17,868,836"	"26,249,510"	"18,274,684"	"19,297,820"	"17,467,474"	"13,028,845"	"21,899,114"	"14,248,037"	"20,651,322"	"20,251,676"	"24,538,292"
1287	stearoylcarnitine	Lipid	Fatty Acid Metabolism(Acyl Carnitine)	34409	LC/MS Pos Late	100001391	1485	428.37344	18822-91-8	6426855	21233653		HMDB00848	"780,058"	"654,575"	"765,157"	"1,500,493"	"1,124,631"	"465,689"	"1,347,616"	"743,208"	"1,077,115"	"623,721"	"700,860"	"527,693"	"551,660"	"604,579"	"263,488"	"374,149"	"210,542"	"323,285"	"335,655"	"302,103"	"306,969"	"237,408"	"418,848"
1025	succinate	Energy	TCA Cycle	1437	LC/MS Polar	252	3149	117.01933	110-15-6	1110	1078	C00042	HMDB00254	"4,439,458"	"4,523,193"	"5,055,369"	"5,173,595"	"6,140,794"	"4,348,091"	"9,654,257"	"6,717,275"	"4,565,586"	"5,614,897"	"5,477,926"	"4,940,134"	"4,762,700"	"4,312,541"	"5,980,654"	"8,134,972"	"6,151,333"	"5,615,106"	"5,897,344"	"4,394,141"	"27,774,066"	"6,234,989"	"4,822,122"
1024	succinylcarnitine	Energy	TCA Cycle	37058	LC/MS Pos Early	100001948	2291	262.12852						"2,956,602"	"1,013,591"	"2,946,953"	"3,420,209"	"2,716,321"	"4,198,198"	"1,963,919"	"2,881,569"	"2,063,277"	"2,611,581"	"1,560,877"	"3,386,941"	"6,114,409"	"4,570,330"	"3,446,776"	"11,852,315"	"3,344,259"	"3,637,246"	"4,024,244"	"1,597,234"	"9,893,266"	"8,294,765"	"4,043,718"
3700	sulfate*	Xenobiotics	Chemical	46960	LC/MS Neg	100002528	616	96.9601	14808-79-8	1118	1086	C00059	HMDB01448	"11,693,125"	"14,330,356"	"8,977,443"	"11,557,741"	"13,248,575"	"10,797,915"	"14,223,147"	"9,267,426"	"13,635,666"	"11,869,738"	"12,006,400"	"9,121,158"	"9,787,529"	"7,345,853"	"9,394,040"	"7,842,608"	"10,192,695"	"10,198,942"	"9,967,906"	"11,003,164"	"8,405,178"	"9,505,936"	"11,860,965"
3368	tartronate (hydroxymalonate)	Xenobiotics	Bacterial/Fungal	20693	LC/MS Neg	100000840	610	118.99859	80-69-3	45	44	C02287	HMDB35227	"3,673,224"	"3,978,935"	"3,402,254"	"2,926,654"	"2,569,315"	"2,854,441"	"2,942,458"	"3,310,699"	"3,667,307"	"3,221,821"	"4,058,807"	"1,665,391"	"1,528,093"	"1,102,194"	"2,058,868"	"1,250,207"	"2,714,374"	"2,308,136"	"1,238,390"	"2,266,189"	"831,527"	"1,787,214"	"2,020,566"
348	taurine	Amino Acid	"Methionine, Cysteine, SAM and Taurine Metabolism"	2125	LC/MS Pos Early	512	660	126.02195	107-35-7	1123	1091	C00245	HMDB00251	"469,591,552"	"535,921,376"	"412,603,904"	"506,271,264"	"417,059,040"	"573,712,000"	"473,013,760"	"458,249,312"	"429,866,880"	"484,069,600"	"603,267,712"	"391,741,696"	"156,236,688"	"454,885,152"	"377,134,144"	"417,992,320"	"326,609,600"	"257,396,736"	"190,855,536"	"158,273,472"	"285,847,488"	"442,766,976"	"328,804,672"
2050	taurochenodeoxycholate	Lipid	Primary Bile Acid Metabolism	18494	LC/MS Neg	1629	5250	498.28948	6009-98-9	387316	343282	C05465	HMDB00951	"478,797,568"	"125,847,408"	"379,832,256"	"574,777,536"	"395,172,448"	"593,245,184"	"296,212,704"	"226,855,360"	"143,278,208"	"199,682,096"	"128,403,896"	"386,786,432"	"164,040,416"	"363,581,632"	"337,701,216"	"391,932,352"	"281,284,224"	"285,179,584"	"487,038,784"	"108,334,888"	"418,920,672"	"418,924,352"	"293,178,272"
2047	taurocholate	Lipid	Primary Bile Acid Metabolism	18497	LC/MS Neg	1648	5150	514.28439	145-42-6	6675		C05122	HMDB00036	"51,754,812"	"13,918,544"	"79,731,856"	"111,334,512"	"59,196,076"	"69,833,304"	"88,261,592"	"27,416,272"	"25,560,844"	"27,228,668"	"17,006,596"	"126,025,864"	"36,914,196"	"103,922,312"	"83,479,968"	"115,955,416"	"72,401,600"	"119,921,568"	"77,959,584"	"19,638,660"	"190,355,840"	"115,183,264"	"114,815,784"
2086	taurohyodeoxycholic acid	Lipid	Secondary Bile Acid Metabolism	43588	LC/MS Neg	100003869	5073	498.28948	38411-85-7	119046	106373			"11,355,294"		"5,742,130"	"12,610,026"	"8,670,003"	"10,181,547"	"4,281,163"	"1,304,578"	"341,009"	"1,785,517"	"388,928"	"4,722,527"	"769,121"	"2,433,626"	"6,096,674"	"7,175,795"	"4,400,078"	"2,561,832"	"9,130,657"	"555,087"	"6,582,387"	"8,598,386"	"4,974,436"
2071	taurolithocholate	Lipid	Secondary Bile Acid Metabolism	31889	LC/MS Neg	100001065	5345	482.29456	516-90-5	10595	10150	C02592	HMDB00722	"206,799"	"377,383"	"144,940"	"327,525"	"544,055"	"203,868"	"186,736"	"119,436"	"118,011"	"385,392"	"171,308"	"506,008"	"115,993"	"744,728"	"124,320"	"295,932"	"255,277"	"197,589"	"201,755"		"788,742"	"202,720"	"200,876"
2076	tauroursodeoxycholate	Lipid	Secondary Bile Acid Metabolism	39378	LC/MS Neg	100002912	5025	498.28948	14605-22-2	9848818	24539842		HMDB00874	"231,363"	"868,608"	"176,591"	"317,492"	"1,016,524"	"422,314"	"147,008"	"105,157"	"78,213"	"453,324"	"76,227"	"320,771"	"84,959"	"216,443"	"134,189"	"251,588"	"136,696"	"222,121"	"307,336"	"26,324"	"218,169"	"214,973"	"97,298"
1192	tetradecanedioate	Lipid	"Fatty Acid, Dicarboxylate"	35669	LC/MS Neg	100001613	4000	257.17583	821-38-5	13185	12630		HMDB00872	"431,636"	"1,061,474"	"782,593"	"357,148"	"648,465"	"397,599"	"705,305"	"645,294"	"708,165"	"430,487"	"526,201"	"660,799"	"842,467"	"385,685"	"472,903"	"505,701"	"919,091"	"588,967"	"484,101"	"585,196"	"408,717"	"524,617"	"753,565"
2879	thiamin (Vitamin B1)	Cofactors and Vitamins	Thiamine Metabolism	5341	LC/MS Pos Early	873	3050	265.11176	59-43-8	1130		C00378	HMDB00235	"9,988,815"	"8,456,000"	"8,268,229"	"8,655,553"	"11,899,355"	"9,092,263"	"6,792,585"	"8,666,554"	"11,263,116"	"10,354,128"	"8,565,189"	"10,768,370"	"9,384,065"	"8,562,348"	"9,737,030"	"13,311,286"	"10,772,047"	"9,925,628"	"8,993,639"	"8,043,580"	"7,304,040"	"7,971,351"	"10,369,772"
2881	thiamin diphosphate	Cofactors and Vitamins	Thiamine Metabolism	35670	LC/MS Pos Early	522	911	425.04442	154-87-0	1132	8715	C00068	HMDB01372	"234,303"	"205,169"	"179,115"	"214,109"	"242,536"	"180,533"	"252,648"	"160,224"	"192,277"	"235,223"	"235,274"	"141,267"	"115,388"	"91,736"	"154,042"	"117,953"		"144,642"	"101,195"	"107,142"		"190,344"	"176,817"
2880	thiamin monophosphate	Cofactors and Vitamins	Thiamine Metabolism	15798	LC/MS Pos Early	523	2378	345.07809	532-40-1	3382778	2627905	C01081	HMDB02666	"748,895"	"1,214,896"	"714,859"	"667,718"	"948,032"	"712,772"	"757,220"	"654,334"	"882,732"	"882,839"	"1,073,748"	"824,909"	"623,043"	"698,976"	"906,956"	"881,731"	"713,794"	"682,555"	"972,922"	"893,248"	"698,228"	"822,394"	"943,831"
261	thioproline	Amino Acid	Tryptophan Metabolism	53231	LC/MS Pos Early	100009232	1250	134.02703	34592-47-4	93176;6973609	84120			"114,494,504"	"131,265,280"	"119,410,216"	"111,574,128"	"162,677,648"	"108,713,088"	"156,751,040"	"132,575,504"	"137,642,672"	"164,476,032"	"190,968,192"	"102,963,328"	"114,002,368"	"93,270,768"	"117,775,192"	"104,576,632"	"118,104,512"	"119,246,464"	"132,144,688"	"169,671,360"	"101,994,184"	"123,171,736"	"128,377,472"
2828	threonate	Cofactors and Vitamins	Ascorbate and Aldarate Metabolism	27738	LC/MS Polar	100001022	2384	135.02989	70753-61-6	151152	133224	C01620	HMDB00943	"166,356,896"	"99,565,488"	"167,880,688"	"138,864,304"	"144,733,904"	"182,032,464"	"127,532,840"	"157,619,456"	"158,091,520"	"139,018,416"	"130,032,592"	"136,409,872"	"102,905,280"	"151,950,112"	"112,472,576"	"111,168,528"	"132,867,184"	"139,223,840"	"109,666,432"	"94,074,680"	"107,982,624"	"118,118,472"	"117,181,752"
14	threonine	Amino Acid	"Glycine, Serine and Threonine Metabolism"	1284	LC/MS Pos Early	564	1514	120.06552	72-19-5	6288	6051	C00188	HMDB00167	"883,424,192"	"1,153,367,424"	"1,010,507,712"	"837,592,256"	"1,248,363,904"	"791,752,256"	"954,941,632"	"1,120,688,384"	"1,016,952,896"	"1,031,090,752"	"808,883,072"	"952,549,632"	"923,588,160"	"684,967,936"	"905,055,168"	"895,220,096"	"781,630,976"	"786,503,616"	"851,514,688"	"567,030,976"	"597,383,232"	"827,415,168"	"980,977,728"
2781	thymidine	Nucleotide	"Pyrimidine Metabolism, Thymine containing"	2183	LC/MS Neg	872	1963.7	241.08299	50-89-5	5789	5585	C00214	HMDB00273	"979,899"	"2,021,206"	"1,086,459"	"1,294,047"	"1,948,518"	"471,177"	"490,111"	"833,089"	"2,201,438"	"1,533,587"	"899,884"	"435,500"	"857,002"	"365,408"	"1,229,379"	"1,025,729"	"728,894"	"567,368"	"911,743"	"659,355"	"378,286"	"426,031"	"964,963"
2778	thymidine 3'-monophosphate	Nucleotide	"Pyrimidine Metabolism, Thymine containing"	37122	LC/MS Neg	100001938	1015	321.04932	40705-89-3	5463	5264			"1,213,192"	"2,199,749"	"1,545,157"	"1,072,096"	"2,805,821"	"744,518"	"720,928"	"835,026"	"1,462,195"	"1,524,935"	"1,457,878"	"230,370"	"864,192"	"288,336"	"973,450"	"1,366,639"	"669,610"	"1,053,863"	"886,038"	"470,952"	"236,510"	"548,790"	"1,607,464"
2777	thymidine 5'-monophosphate	Nucleotide	"Pyrimidine Metabolism, Thymine containing"	12023	LC/MS Neg	1248	883	321.04933	33430-62-5	9700	10239189	C00364	HMDB01227	"376,019"	"508,898"	"468,428"	"91,457"	"322,087"	"130,259"	"290,307"	"455,570"	"531,383"	"387,492"	"279,024"	"85,182"	"46,651"	"78,247"	"80,509"	"304,560"	"115,927"	"110,599"	"80,894"	"84,682"		"123,243"	"127,606"
2782	thymine	Nucleotide	"Pyrimidine Metabolism, Thymine containing"	604	LC/MS Neg	882	1654	125.03565	65-71-4	1135	1103	C00178	HMDB00262	"455,116"	"508,721"	"369,631"	"414,116"	"499,647"	"159,655"	"251,119"	"334,290"	"618,633"	"332,412"	"317,244"	"224,629"	"245,433"	"192,122"	"208,599"	"378,029"	"246,875"	"115,418"	"202,453"	"133,807"	"142,723"	"218,896"	"296,365"
378	trans-4-hydroxyproline	Amino Acid	Urea cycle; Arginine and Proline Metabolism	32306	LC/MS Pos Early	1001	1064	132.06552	51-35-4	5810	5605	C01157	HMDB00725	"190,183,840"	"309,277,088"	"139,055,968"	"127,388,304"	"259,761,984"	"268,632,864"	"352,493,600"	"213,041,248"	"188,421,248"	"327,355,168"	"156,321,344"	"176,703,952"	"137,028,224"	"176,498,544"	"171,450,176"	"253,897,552"	"159,719,856"	"224,704,336"	"169,838,880"	"166,922,032"	"176,266,976"	"216,360,688"	"167,743,824"
1857	tricosanoyl sphingomyelin (d18:1/23:0)*	Lipid	Sphingolipid Metabolism	52436	LC/MS Pos Late	100008955	3330	801.68441						"19,053,420"	"15,376,393"	"17,796,188"	"22,757,518"	"18,519,628"	"18,570,352"	"18,531,956"	"20,642,680"	"19,475,128"	"26,609,176"	"19,205,502"	"15,158,545"	"15,441,162"	"30,193,690"	"18,201,014"	"28,437,044"	"16,719,400"	"12,283,571"	"20,072,232"	"16,713,071"	"14,859,083"	"17,916,916"	"24,824,790"
2809	trigonelline (N'-methylnicotinate)	Cofactors and Vitamins	Nicotinate and Nicotinamide Metabolism	32401	LC/MS Pos Early	100001092	1388	138.05496	535-83-1	5570	5369	C01004	HMDB00875	"17,622,108"	"9,864,099"	"20,231,976"	"26,308,074"	"22,875,036"	"57,363,256"	"33,854,396"	"15,560,323"	"14,213,780"	"12,047,757"	"8,960,241"	"37,003,136"	"38,948,584"	"84,452,768"	"37,807,616"	"89,535,104"	"35,609,396"	"61,349,312"	"48,143,936"	"24,265,220"	"61,304,064"	"44,958,512"	"12,575,421"
1492	trimethylamine N-oxide	Lipid	Phospholipid Metabolism	40406	LC/MS Pos Early	100003397	2100	76.07569	1184-78-7	1145	1113	C01104	HMDB00925	"3,518,288"	"2,066,841"	"1,881,317"	"2,028,227"	"910,565"	"1,739,370"	"1,341,717"	"1,696,344"	"2,599,694"	"2,036,241"	"1,600,659"	"2,270,434"	"1,717,009"	"2,993,780"	"3,035,594"	"3,855,871"	"1,412,904"	"1,345,203"	"3,111,168"	"2,251,056"	"1,200,959"	"2,412,604"	"2,091,120"
3804	trizma acetate	Xenobiotics	Chemical	20710	LC/MS Pos Early	100000856	1884	122.08117	6850-28-8	6503	73346	C07182		"6,909,428"	"43,544,680"	"29,723,164"	"6,692,438"	"40,019,096"	"3,048,055"	"1,541,841"		"1,002,972"	"55,967,380"	"17,823,944"	"50,414,336"	"497,200"	"2,977,529"	"104,296,592"	"689,106"	"5,481,730"	"75,552,864"	"1,939,543"	"52,714,808"	"3,867,150"	"955,679"	"9,341,798"
215	tryptophan	Amino Acid	Tryptophan Metabolism	54	LC/MS Pos Early	565	2986	205.09716	73-22-3	6305	6066	C00078	HMDB00929	"198,145,888"	"162,435,264"	"199,583,120"	"195,419,616"	"266,796,800"	"148,727,824"	"131,024,056"	"218,749,952"	"185,230,752"	"199,995,520"	"153,155,744"	"174,844,000"	"164,559,888"	"129,799,240"	"169,055,680"	"189,354,240"	"152,735,824"	"124,563,848"	"175,377,600"	"97,271,592"	"113,365,944"	"141,338,160"	"199,194,176"
122	tyrosine	Amino Acid	Phenylalanine and Tyrosine Metabolism	1299	LC/MS Pos Early	815	2430	182.08117	60-18-4	6057	5833	C00082	HMDB00158	"652,810,496"	"659,104,384"	"719,395,456"	"558,905,856"	"768,881,152"	"530,458,464"	"572,616,704"	"673,911,616"	"643,886,144"	"733,104,448"	"622,125,312"	"609,288,192"	"577,801,344"	"526,593,824"	"625,420,928"	"694,874,688"	"629,265,984"	"510,926,816"	"639,876,864"	"387,042,784"	"455,252,384"	"575,520,256"	"729,758,080"
753	tyrosylglycine	Peptide	Dipeptide	41375	LC/MS Pos Early	100003598	2439	239.10264	673-05-5	259323	227627			"1,720,121"	"895,994"	"2,509,106"	"3,417,149"	"4,746,793"	"4,454,169"	"809,524"	"2,696,548"	"1,923,692"	"4,235,137"	"1,234,197"	"4,339,374"	"5,840,885"	"2,344,827"	"4,119,547"	"4,042,771"	"5,117,851"	"1,347,920"	"6,987,049"	"2,153,735"	"3,779,804"	"4,762,213"	"8,078,450"
968	UDP-glucose/UDP-galactose	Carbohydrate	Nucleotide Sugar	38670	LC/MS Neg	100002997	645	565.04961				C00029	HMDB00286		"776,327"	"195,826"	"216,125"	"1,770,803"	"72,356"	"1,441,458"	"566,699"	"395,248"	"1,528,542"	"1,494,656"	"491,398"	"138,168"	"272,839"	"263,960"			"205,633"	"89,553"	"637,592"	"203,696"	"266,396"	"400,935"
970	UDP-glucuronate	Carbohydrate	Nucleotide Sugar	2763	LC/MS Neg	1097	588	579.02701	28053-08-9;63700-19-6	17473	16522	C00167	HMDB00935	"86,811"			"161,895"	"154,410"	"129,243"				"233,121"		"440,540"	"273,666"	"631,814"	"179,034"	"463,355"	"224,019"	"376,015"	"858,377"	"328,030"	"1,393,093"	"547,102"	"900,429"
976	UDP-N-acetylglucosamine/galactosamine	Carbohydrate	Nucleotide Sugar	46148	LC/MS Neg	100002957	646	606.07429						"4,010,354"	"997,723"	"1,788,547"	"2,888,908"	"3,781,983"	"3,538,005"	"1,955,601"	"2,223,116"	"1,596,257"	"3,738,148"	"1,665,830"	"5,535,397"	"2,999,440"	"5,815,050"	"3,736,211"	"4,257,795"	"2,712,816"	"3,385,133"	"5,814,439"	"4,154,469"	"5,669,624"	"4,042,258"	"4,752,956"
2740	uracil	Nucleotide	"Pyrimidine Metabolism, Uracil containing"	605	LC/MS Neg	825	1086	111.02	66-22-8	1174	1141	C00106	HMDB00300	"49,809,864"	"35,942,244"	"35,903,900"	"44,937,072"	"35,817,908"	"24,564,208"	"42,130,180"	"47,232,436"	"44,100,184"	"35,483,320"	"31,665,528"	"36,115,160"	"28,263,972"	"26,203,628"	"30,083,060"	"31,199,442"	"29,133,388"	"12,283,719"	"26,467,800"	"27,371,318"	"16,740,406"	"30,222,474"	"19,841,424"
2660	urate	Nucleotide	"Purine Metabolism, (Hypo)Xanthine/Inosine containing"	1604	LC/MS Neg	1134	757.1	167.02106	69-93-2;120K5305	1175		C00366	HMDB00289	"246,619,536"	"297,326,112"	"208,718,528"	"232,895,808"	"268,481,344"	"187,074,592"	"234,075,872"	"153,298,208"	"244,920,672"	"213,140,480"	"267,435,888"	"206,613,168"	"223,935,280"	"170,756,704"	"159,616,224"	"184,794,400"	"249,971,200"	"295,114,464"	"205,512,128"	"180,772,656"	"194,686,048"	"171,044,592"	"271,697,408"
2739	uridine	Nucleotide	"Pyrimidine Metabolism, Uracil containing"	606	LC/MS Neg	535	1457.6	243.06226	58-96-8	6029	5807	C00299	HMDB00296	"103,072,256"	"145,607,520"	"130,620,072"	"113,452,096"	"149,272,752"	"146,177,280"	"118,423,712"	"142,015,936"	"138,884,256"	"128,393,776"	"135,662,768"	"150,764,384"	"145,229,808"	"134,982,896"	"125,170,208"	"131,265,840"	"132,257,216"	"139,725,648"	"120,784,696"	"113,382,504"	"129,079,144"	"144,775,552"	"154,201,760"
2759	uridine 2'-monophosphate (2'-UMP)*	Nucleotide	"Pyrimidine Metabolism, Uracil containing"	52444	LC/MS Neg	100008975	824	323.02859							"1,532,315"		"1,337,451"	"1,558,971"		"1,109,640"	"1,188,110"	"999,851"	"1,234,556"	"1,561,418"		"989,379"	"1,061,584"	"956,882"		"1,043,419"	"952,043"	"1,141,054"	"1,063,070"	"912,786"	"1,062,408"	"1,787,833"
2736	uridine 3'-monophosphate (3'-UMP)	Nucleotide	"Pyrimidine Metabolism, Uracil containing"	39764	LC/MS Neg	106	750	323.02899	35170-0-7;35170-03-7	101543	91753	C01368		"2,966,377"	"1,619,816"	"2,430,119"	"1,858,178"	"2,433,096"		"1,175,277"	"2,044,452"	"1,503,931"	"1,740,860"	"1,568,971"		"1,254,036"	"972,811"	"1,430,428"	"1,915,293"	"1,421,633"	"1,006,280"	"1,307,221"	"935,690"	"783,830"	"1,075,177"	"1,878,570"
2734	uridine 5'-monophosphate (UMP)	Nucleotide	"Pyrimidine Metabolism, Uracil containing"	2856	LC/MS Neg	869	627	323.02859	3387-36-8	6030	1399139	C00105	HMDB00288	"7,627,394"	"7,275,226"	"5,766,967"	"4,369,391"	"6,439,679"	"8,625,651"	"8,724,261"	"6,880,546"	"2,752,866"	"14,892,365"	"6,291,697"	"12,387,038"	"8,124,543"	"9,458,603"	"8,021,927"	"6,670,451"	"8,550,565"	"8,282,582"	"8,436,391"	"12,601,469"	"8,599,109"	"9,094,988"	"10,529,124"
304	valine	Amino Acid	"Leucine, Isoleucine and Valine Metabolism"	1649	LC/MS Pos Early	566	2479	118.08626	72-18-4	6287	6050	C00183	HMDB00883	"1,018,172,096"	"1,007,732,992"	"1,168,641,152"	"1,090,481,920"	"1,403,947,136"	"955,549,952"	"887,467,136"	"1,267,271,040"	"1,112,328,704"	"1,201,681,920"	"915,762,432"	"1,079,869,184"	"1,060,318,528"	"791,780,160"	"1,007,794,688"	"1,132,226,816"	"906,437,568"	"747,296,896"	"1,037,808,832"	"578,084,544"	"674,184,512"	"846,932,544"	"1,199,437,824"
767	valylglutamine	Peptide	Dipeptide	42079	LC/MS Pos Early	100003640	2295	246.14484	42854-54-6	5253209	4419671			"316,720"	"246,671"	"709,441"	"261,231"	"508,720"	"337,832"		"439,156"	"350,578"	"636,898"	"134,844"	"345,479"	"819,866"	"235,225"	"469,334"	"692,210"	"356,913"	"176,709"	"831,516"	"136,131"	"285,789"	"291,390"	"595,622"
768	valylglycine	Peptide	Dipeptide	40475	LC/MS Pos Early	100003641	2444	175.10772	686-43-1	136487	120256			"679,052"	"294,051"	"984,925"	"805,293"	"1,234,194"	"878,848"	"236,390"	"622,485"	"659,927"	"991,262"	"294,982"	"1,631,360"	"3,691,525"	"898,299"	"1,421,546"	"1,672,020"	"898,237"	"379,168"	"3,271,093"	"769,429"	"1,469,700"	"1,413,123"	"1,497,949"
2653	xanthine	Nucleotide	"Purine Metabolism, (Hypo)Xanthine/Inosine containing"	3147	LC/MS Polar	1004	2023	151.02615	69-89-6	1188	1151	C00385	HMDB00292	"128,584,624"	"97,828,680"	"137,621,456"	"123,932,520"	"130,405,984"	"127,559,296"	"118,506,632"	"145,558,704"	"130,035,600"	"130,070,472"	"99,311,496"	"130,015,400"	"110,760,392"	"121,719,920"	"122,530,648"	"124,915,920"	"102,532,848"	"72,202,992"	"112,386,432"	"102,142,688"	"102,067,704"	"135,748,752"	"115,347,792"
2655	xanthosine	Nucleotide	"Purine Metabolism, (Hypo)Xanthine/Inosine containing"	15136	LC/MS Neg	100000299	1075.3	283.0684	146-80-5	64959	58484	C01762	HMDB00299	"5,076,346"	"3,775,536"	"5,787,051"	"7,006,978"	"8,020,596"	"6,606,379"	"4,845,933"	"4,527,302"	"5,283,241"	"5,152,066"	"4,813,332"	"5,419,757"	"6,167,894"	"4,273,617"	"5,461,421"	"8,265,417"	"7,050,987"	"5,490,854"	"5,494,919"	"4,619,565"	"5,281,259"	"5,514,342"	"9,531,210"
2654	xanthosine 5'-monophosphate (xmp)	Nucleotide	"Purine Metabolism, (Hypo)Xanthine/Inosine containing"	12024	LC/MS Neg	1251	580	363.03474	25899-70-1	73323	10463791	C00655	HMDB01554	"322,705"	"555,494"	"204,934"	"204,799"	"266,167"	"230,815"	"663,183"	"393,191"	"351,936"	"464,088"	"512,203"		"277,294"	"268,474"	"131,545"	"218,426"	"140,767"	"206,061"		"275,791"	"334,936"	"167,653"	"168,262"
